# Supplementary material for: A Puccinia striiformis f. sp. tritici Effector with DPBB Domain Suppresses Wheat Defense
Source: Plants (Basel). 2025 Feb 2;14(3):435. doi: 10.3390/plants14030435 (PMC11820871; doi:10.3390/plants14030435)
Supplement: Supplementary file 1 [file plants-14-00435-s001.zip]

Archive with 4 entries (4 files):
- supplementary figures.pdf
- Table S1.xlsx
- Table S2.xlsx
- Table S3.pdf
