# Supplementary material for: A Puccinia striiformis f. sp. tritici Effector with DPBB Domain Suppresses Wheat Defense
Source: Plants (Basel). 2025 Feb 2;14(3):435. doi: 10.3390/plants14030435 (PMC11820871; doi:10.3390/plants14030435)
Supplement: Supplementary file 1 [file plants-14-00435-s001.zip › Table S1.xlsx]

## Sheet: Table S1
Table S1. Pst-DPBB structural homologs and annotations in Puccinia striiformis
Effector protein sequence information							0	Motif Analysis (SP) (Motif(Position))					0	Subcellular localization prediction					0	Effector characterization						0	LocalColabFold (NoSP)		0	Structural annotations (NoSP) (Top10 hits, TM-Score of Foldseek >= 0.5)			0	0
Protein ID	Protein set name	Puccinia striiformis race or isolate	Full length protein sequence	Protein sequence without signal peptide (mature sequence)	Sequence length	Sequence length without signal peptide	0	RxLR	YxSL[R/K]	[L/I]xAR	[Y/F/W]xC	G[I/F/Y][A/L/S/T]R	0	ApoplastP (NoSP) (Prediction,Probability)	EffectorP 3.0 (SP) (Prediction:Probability)	LOCALIZER (NoSP) (Chloroplast/Mitochondria,Probability|Position Nucleus,nuclear localization signal sequence)	WoLF PSORT (NoSP) (Prediction:Probability)	TargetP 2.0 (NoSP) (Prediction(cleavage site position)Probability)	0	Cysteine count (NoSP)	Cysteine ratio in mature sequence (%)	InterPro-database (SP) {annotation(position range)}	MEROPS (NoSP) (Peptidase Database)	CAZy (NoSP) (Carbohydrate-Active Enzymes Database)	KEGG (NoSP) (KO entry, description)	0	pLDDT	pTM	0	PDB Description {PDB chain, TM-Score}	CATH Description {CATH Code,TM-Score}	SCOP Description {SCOP Target,TM-Score}	0	0
P_striiformis_PSTG_08754T0	CYR32	CYR32	MRFHLTTLITALVVLISFTQAVEVDDEGYMNLSIGVRMKRDESSAPTLEKRSGSSTSTPLLLRRSPETGKLVWPGSFSEALTMAKRDVPDMLKSSLHRRASTVRRAMHVVITWYTGHDLLNPSCFADSDNWAPTDDSMVAAVTIEWDGKPKCGAFVRIQHHSNKEKHITVRVVDTCAGCPPGQPHLDLTKAAFDKLYDEDVGVVEGLKAKVIPCPKKIANDWNDHVIGRYGPKEPIAYMT	VEVDDEGYMNLSIGVRMKRDESSAPTLEKRSGSSTSTPLLLRRSPETGKLVWPGSFSEALTMAKRDVPDMLKSSLHRRASTVRRAMHVVITWYTGHDLLNPSCFADSDNWAPTDDSMVAAVTIEWDGKPKCGAFVRIQHHSNKEKHITVRVVDTCAGCPPGQPHLDLTKAAFDKLYDEDVGVVEGLKAKVIPCPKKIANDWNDHVIGRYGPKEPIAYMT	240	219	0	NA	NA	NA	NA	NA	0	Non-apoplastic,0.87	Cytoplasmic: 0.581	Mitochondria, 0.999|70-90	chlo:8,cyto:4,mito:2	NA	0	5	0.0228311	CDD{DPBB_RlpA_EXP_N-like(111-204)}|Gene3D{RlpA-like domain superfamily(108-208)}|SUPERFAMILY{Barwin-like endoglucanases,RlpA-like domain superfamily(100-205)}	NA	NA	NA	0	81.2	0.699	0	PA4485 {4avr_B,0.8161} | Dedicator of cytokinesis protein 7 {6aj4_G,0.755} | EXLX1 {7wvr_A,0.7524} | Papain inhibitor{5ntb_B,0.6885} | cellulose binding protein {4l48_C,0.6813} | Expansin-yoaJ {4fer_A,0.6744} | Ripening-related protein 3 {6fpg_H,0.6673} | Kiwellin {4x9u_A,0.6613} | Kiwellin {4x9u_B,0.6603} | Ripening-related protein 3 {6fpg_D,0.6589}	RlpA-like domain{2.40.40.10,0.8161}|DOCK DHR2 domain, lobe C {1.20.58.740,0.7632}|Creatine Kinase; Chain A, domain 2 (3.30.590) {3.30.590.20,0.6881}|Barwin-like endoglucanases (2.40.40) {2.40.40.20,0.6804}|MHC class II-associated invariant chain, trimerisation domain {1.10.870.10,0.6264}|MFS general substrate transporter like domains{1.20.1250.20,0.5992}|Nucleic acid-binding proteins {2.40.50.140…	N-terminal domain of NSF-N, NSF-Nn {d1qcsa1,0.6758}|Pollen allergen PHL P 1 N-terminal domain {d1n10a2,0.6344}|Class II MHC-associated invariant chain ectoplasmic trimerization domain{d1iiea_,0.6264}|Saposin{d3bqpa_,0.602}|N-terminal domain of VAT-N, VAT-Nn {d1cz4a1,0.5952}|N-terminal domain of NSF-N, NSF-Nn {d1cr5a1,0.5754}|Peroxisome biogenesis factor 1 (PEX-1), N-terminal domain {d1wlfa2,0.561…	0	0
KAH9452873.1	134E16A+_H(B)	134E16A+17+33+	MRFHLTTLITALVVLISFTQAVEVDDEGYMNLSIGVRMKRDESSAPTLEKRSGSSTSTPLLLRRSPETGKLVWPGSFSEALTMAKRDVPDMLKSSLHRRASTVRRAMHVVITWYTGHDLLNPSCFADSDNWAPTDDSMVAAVTIEWDGKPKCGAFVRIQHHSNKEKHITVRVVDTCAGCPPGQPHLDLTKAAFDKLYDEDVGVVEGLKAKVIPCPKKIANDWNDHVIGRYGPKEPIAYMT	VEVDDEGYMNLSIGVRMKRDESSAPTLEKRSGSSTSTPLLLRRSPETGKLVWPGSFSEALTMAKRDVPDMLKSSLHRRASTVRRAMHVVITWYTGHDLLNPSCFADSDNWAPTDDSMVAAVTIEWDGKPKCGAFVRIQHHSNKEKHITVRVVDTCAGCPPGQPHLDLTKAAFDKLYDEDVGVVEGLKAKVIPCPKKIANDWNDHVIGRYGPKEPIAYMT	240	219	0	NA	NA	NA	NA	NA	0	Non-apoplastic,0.87	Cytoplasmic: 0.581	Mitochondria, 0.999|70-90	chlo:8,cyto:4,mito:2	NA	0	5	0.0228311	CDD{DPBB_RlpA_EXP_N-like(111-204)}|Gene3D{RlpA-like domain superfamily(108-208)}|SUPERFAMILY{Barwin-like endoglucanases,RlpA-like domain superfamily(100-205)}	NA	NA	NA	0	81.2	0.699	0	PA4485 {4avr_B,0.8161} | Dedicator of cytokinesis protein 7 {6aj4_G,0.755} | EXLX1 {7wvr_A,0.7524} | Papain inhibitor{5ntb_B,0.6885} | cellulose binding protein {4l48_C,0.6813} | Expansin-yoaJ {4fer_A,0.6744} | Ripening-related protein 3 {6fpg_H,0.6673} | Kiwellin {4x9u_A,0.6613} | Kiwellin {4x9u_B,0.6603} | Ripening-related protein 3 {6fpg_D,0.6589}	RlpA-like domain{2.40.40.10,0.8161}|DOCK DHR2 domain, lobe C {1.20.58.740,0.7632}|Creatine Kinase; Chain A, domain 2 (3.30.590) {3.30.590.20,0.6881}|Barwin-like endoglucanases (2.40.40) {2.40.40.20,0.6804}|MHC class II-associated invariant chain, trimerisation domain {1.10.870.10,0.6264}|MFS general substrate transporter like domains{1.20.1250.20,0.5992}|Nucleic acid-binding proteins {2.40.50.140…	N-terminal domain of NSF-N, NSF-Nn {d1qcsa1,0.6758}|Pollen allergen PHL P 1 N-terminal domain {d1n10a2,0.6344}|Class II MHC-associated invariant chain ectoplasmic trimerization domain{d1iiea_,0.6264}|Saposin{d3bqpa_,0.602}|N-terminal domain of VAT-N, VAT-Nn {d1cz4a1,0.5952}|N-terminal domain of NSF-N, NSF-Nn {d1cr5a1,0.5754}|Peroxisome biogenesis factor 1 (PEX-1), N-terminal domain {d1wlfa2,0.561…	0	0
Pst104E_11807	104E137A-_P	104E137A-	MRFHLTTLITALVVLISFTQAVEVDDEGYMNLSIGVRMKRDESSAPTLEKRSGSSTSTPLLLRRSPETGKLVWPGSFSEALTMAKRDVPDMLKSSLHRRASTVRRAMHVVITWYTGHDLLNPSCFADSDNWAPTDDSMVAAVTIEWDGKPKCGAFVRIQHHSNKEKHITVRVVDTCAGCPPGQPHLDLTKAAFDKLYDEDVGVVEGLKAKVIPCPKKIANDWNDHVIGRYGPKEPIAYMT	VEVDDEGYMNLSIGVRMKRDESSAPTLEKRSGSSTSTPLLLRRSPETGKLVWPGSFSEALTMAKRDVPDMLKSSLHRRASTVRRAMHVVITWYTGHDLLNPSCFADSDNWAPTDDSMVAAVTIEWDGKPKCGAFVRIQHHSNKEKHITVRVVDTCAGCPPGQPHLDLTKAAFDKLYDEDVGVVEGLKAKVIPCPKKIANDWNDHVIGRYGPKEPIAYMT	240	219	0	NA	NA	NA	NA	NA	0	Non-apoplastic,0.87	Cytoplasmic: 0.581	Mitochondria, 0.999|70-90	chlo:8,cyto:4,mito:2	NA	0	5	0.0228311	CDD{DPBB_RlpA_EXP_N-like(111-204)}|Gene3D{RlpA-like domain superfamily(108-208)}|SUPERFAMILY{Barwin-like endoglucanases,RlpA-like domain superfamily(100-205)}	NA	NA	NA	0	79.6	0.711	0	Envelope glycoprotein{5fb7_C,0.9201} | Envelope glycoprotein{5csd_B,0.9082} | Cell wall antigen {5ecf_J,0.8217} | PA4485 {4avr_B,0.8157} | EXLX1 {7wvr_A,0.7154} | Papain inhibitor{5ntb_B,0.6861} | Expansin-yoaJ {4fer_A,0.6849} | cellulose binding protein {4l48_C,0.6839} | Cell wall antigen {5ecf_A,0.6613} | Ripening-related protein 3 {6fpg_H,0.6475}	RlpA-like domain{2.40.40.10,0.8157}|Tetratricopeptide repeat domain {1.25.40.10,0.7231}|MFS general substrate transporter like domains{1.20.1250.20,0.6323}|Barwin-like endoglucanases (2.40.40) {2.40.40.20,0.6274}|Elongation Factor Tu (Ef-tu); domain 3 (2.40.30) {2.40.30.20,0.5382}|Nucleic acid-binding proteins {2.40.50.140,0.5317}|Ubiquitin fusion degradation protein UFD1, N-terminal domain {2.40…	N-terminal domain of NSF-N, NSF-Nn {d1qcsa1,0.6856}|Pollen allergen PHL P 1 N-terminal domain {d1n10a2,0.6346}|Talin 1{d1sj8a2,0.6328}|E2 regulatory, transactivation domain{d2nnua_,0.61}|41701 protein cgd1_2980 {d3efza1,0.6066}|N-terminal domain of VAT-N, VAT-Nn {d1cz4a1,0.5942}|Barwin {d1bw3a_,0.557}|E2 regulatory, transactivation domain{d1qqha_,0.5512}|Peroxisome biogenesis factor 1 (PEX-1), N-…	0	0
KAI7949389.1	93-210_v2022_H	93-210	MRFHLTTLITALVVLISFTQAVEVDDEGYMNLSIGVRMKRDESSAPTLEKRSGSSTSTPLLLRRSPETGKLVWPGSFSEALTMAKRDVPDMLKSSLHRRASTVRRAMHVVITWYTGHDLLNPSCFADSDNWAPTDDSMVAAVTIEWDGKPKCGAFVRIQHHSNKEKHITVRVVDTCAGCPPGQPHLDLTKAAFDKLYDEDVGVVEGLKAKVIPCPKKIANDWNDHVIGRYGPKEPIAYMT	VEVDDEGYMNLSIGVRMKRDESSAPTLEKRSGSSTSTPLLLRRSPETGKLVWPGSFSEALTMAKRDVPDMLKSSLHRRASTVRRAMHVVITWYTGHDLLNPSCFADSDNWAPTDDSMVAAVTIEWDGKPKCGAFVRIQHHSNKEKHITVRVVDTCAGCPPGQPHLDLTKAAFDKLYDEDVGVVEGLKAKVIPCPKKIANDWNDHVIGRYGPKEPIAYMT	240	219	0	NA	NA	NA	NA	NA	0	Non-apoplastic,0.87	Cytoplasmic: 0.581	Mitochondria, 0.999|70-90	chlo:8,cyto:4,mito:2	NA	0	5	0.0228311	CDD{DPBB_RlpA_EXP_N-like(111-204)}|Gene3D{RlpA-like domain superfamily(108-208)}|SUPERFAMILY{Barwin-like endoglucanases,RlpA-like domain superfamily(100-205)}	NA	NA	NA	0	79.3	0.71	0	Envelope glycoprotein{5fb7_C,0.9254} | Envelope glycoprotein{5csd_B,0.9105} | PA4485 {4avr_B,0.8159} | EXLX1 {7wvr_A,0.7152} | Papain inhibitor{5ntb_B,0.6862} | Expansin-yoaJ {4fer_A,0.6849} | cellulose binding protein {4l48_C,0.6836} | Cell wall antigen {5ecf_A,0.6634} | Kiwellin {4x9u_A,0.6454} | Kiwellin {4x9u_B,0.6442}	Tetratricopeptide repeat domain {1.25.40.10,0.8233}|RlpA-like domain{2.40.40.10,0.8159}|DOCK DHR2 domain, lobe C {1.20.58.740,0.79}|MFS general substrate transporter like domains{1.20.1250.20,0.636}|Barwin-like endoglucanases (2.40.40) {2.40.40.20,0.6275}|Elongation Factor Tu (Ef-tu); domain 3 (2.40.30) {2.40.30.20,0.5382}|Nucleic acid-binding proteins {2.40.50.140,0.5319}|Ubiquitin fusion degrad…	N-terminal domain of NSF-N, NSF-Nn {d1qcsa1,0.6769}|Talin 1{d1sj8a2,0.6314}|Pollen allergen PHL P 1 N-terminal domain {d1n10a2,0.6253}|E2 regulatory, transactivation domain{d2nnua_,0.6101}|41701 protein cgd1_2980 {d3efza1,0.6069}|N-terminal domain of VAT-N, VAT-Nn {d1cz4a1,0.5943}|E2 regulatory, transactivation domain{d1qqha_,0.5511}|Barwin {d1bw3a_,0.5474}|Peroxisome biogenesis factor 1 (PEX-1),…	0	0
KNE98080.1	PST-78	PST-78	MRFHLTTLITALVVLISFTQAVEVDDEGYMNLSIGVRMKRDESSAPTLEKRSGSSTSTPLLLRRSPETGKLVWPGSFSEALTMAKRDVPDMLKSSLHRRASTVRRAMHVVITWYTGHDLLNPSCFADSDNWAPTDDSMVAAVTIEWDGKPKCGAFVRIQHHSNKEKHITVRVVDTCAGCPPGQPHLDLTKAAFDKLYDEDVGVVEGLKAKVIPCPKKIANDWNDHVIGRYGPKEPIAYMT	VEVDDEGYMNLSIGVRMKRDESSAPTLEKRSGSSTSTPLLLRRSPETGKLVWPGSFSEALTMAKRDVPDMLKSSLHRRASTVRRAMHVVITWYTGHDLLNPSCFADSDNWAPTDDSMVAAVTIEWDGKPKCGAFVRIQHHSNKEKHITVRVVDTCAGCPPGQPHLDLTKAAFDKLYDEDVGVVEGLKAKVIPCPKKIANDWNDHVIGRYGPKEPIAYMT	240	219	0	NA	NA	NA	NA	NA	0	Non-apoplastic,0.87	Cytoplasmic: 0.581	Mitochondria, 0.999|70-90	chlo:8,cyto:4,mito:2	NA	0	5	0.0228311	CDD{DPBB_RlpA_EXP_N-like(111-204)}|Gene3D{RlpA-like domain superfamily(108-208)}|SUPERFAMILY{Barwin-like endoglucanases,RlpA-like domain superfamily(100-205)}	NA	NA	NA	0	79.7	0.713	0	Envelope glycoprotein{5fb7_C,0.9189} | Envelope glycoprotein{5csd_B,0.905} | PA4485 {4avr_B,0.8158} | EXLX1 {7wvr_A,0.7153} | Papain inhibitor{5ntb_B,0.6861} | Expansin-yoaJ {4fer_A,0.6848} | cellulose binding protein {4l48_C,0.6835} | Cell wall antigen {5ecf_A,0.661} | Ripening-related protein 3 {6fpg_H,0.6476} | Kiwellin {4x9u_A,0.6454}	RlpA-like domain{2.40.40.10,0.8158}|MFS general substrate transporter like domains{1.20.1250.20,0.6326}|Barwin-like endoglucanases (2.40.40) {2.40.40.20,0.6276}|Nucleic acid-binding proteins {2.40.50.140,0.5492}|Ubiquitin fusion degradation protein UFD1, N-terminal domain {2.40.40.50,0.5046}	N-terminal domain of NSF-N, NSF-Nn {d1qcsa1,0.6768}|Talin 1{d1sj8a2,0.6349}|Pollen allergen PHL P 1 N-terminal domain {d1n10a2,0.6347}|E2 regulatory, transactivation domain{d2nnua_,0.6098}|41701 protein cgd1_2980 {d3efza1,0.6066}|N-terminal domain of VAT-N, VAT-Nn {d1cz4a1,0.5943}|Barwin {d1bw3a_,0.5569}|E2 regulatory, transactivation domain{d1qqha_,0.5511}|Phosphofructokinase{d2f48a_,0.5387}|Per…	0	0
DK0911_05841	Pst-DK0911_P	Pst-DK0911	MRFHLTTLITALVVLISFTQAVEVDDEGYMNLSIGVRMKRDESSAPTLEKRSGSSTSTPLLLRRSPETGKLVWPGSFSEALTMAKRDVPDMLKSSLHRRASTVRRAMHVVITWYTGHDLLNPSCFADSDNWAPTDDSMVAAVTIEWDGKPKCGAFVRIQHHSNKEKHITVRVVDTCAGCPPGQPHLDLTKAAFDKLYDEDVGVVEGLKAKVIPCPKKIANDWNDHVIGRYGPKEPIAYMT	VEVDDEGYMNLSIGVRMKRDESSAPTLEKRSGSSTSTPLLLRRSPETGKLVWPGSFSEALTMAKRDVPDMLKSSLHRRASTVRRAMHVVITWYTGHDLLNPSCFADSDNWAPTDDSMVAAVTIEWDGKPKCGAFVRIQHHSNKEKHITVRVVDTCAGCPPGQPHLDLTKAAFDKLYDEDVGVVEGLKAKVIPCPKKIANDWNDHVIGRYGPKEPIAYMT	240	219	0	NA	NA	NA	NA	NA	0	Non-apoplastic,0.87	Cytoplasmic: 0.581	Mitochondria, 0.999|70-90	chlo:8,cyto:4,mito:2	NA	0	5	0.0228311	CDD{DPBB_RlpA_EXP_N-like(111-204)}|Gene3D{RlpA-like domain superfamily(108-208)}|SUPERFAMILY{Barwin-like endoglucanases,RlpA-like domain superfamily(100-205)}	NA	NA	NA	0	79.8	0.713	0	Envelope glycoprotein{5fb7_C,0.9201} | PA4485 {4avr_B,0.8163} | EXLX1 {7wvr_A,0.7152} | Papain inhibitor{5ntb_B,0.6864} | Expansin-yoaJ {4fer_A,0.6849} | cellulose binding protein {4l48_C,0.6837} | Ripening-related protein 3 {6fpg_H,0.6476} | Kiwellin {4x9u_A,0.6455} | Kiwellin {4x9u_B,0.6442} | cellulose binding protein {4jcw_A,0.6424}	RlpA-like domain{2.40.40.10,0.8163}|MFS general substrate transporter like domains{1.20.1250.20,0.6768}|Barwin-like endoglucanases (2.40.40) {2.40.40.20,0.6353}|Nucleic acid-binding proteins {2.40.50.140,0.5317}|Ubiquitin fusion degradation protein UFD1, N-terminal domain {2.40.40.50,0.5047}	N-terminal domain of NSF-N, NSF-Nn {d1qcsa1,0.6769}|Pollen allergen PHL P 1 N-terminal domain {d1n10a2,0.6348}|Talin 1{d1sj8a2,0.624}|E2 regulatory, transactivation domain{d2nnua_,0.61}|N-terminal domain of VAT-N, VAT-Nn {d1cz4a1,0.5942}|Barwin {d1bw3a_,0.5567}|Hemoglobin, different isoforms {d1hlba_,0.5565}|E2 regulatory, transactivation domain{d1qqha_,0.5519}|Phosphofructokinase{d2f48a_,0.5393}…	0	0
PS_11-281_00001402	11-281_P	11-281	MRFHLTTLITALVVLISFTQAVEVDDEGYMNLSIGVRMKRDESSAPTLEKRSGSSTSTPLLLRRSPETGKLVWPGSFSEALTMAKRDVPDMLKSSLHRRASTVRRAMHVVITWYTGHDLLNPSCFADSDNWAPTDDSMVAAVTIEWDGKPKCGAFVRIQHHSNKEKHITVRVVDTCAGCPPGQPHLDLTKAAFDKLYDEDVGVVEGLKAKVIPCPKKIANDWNDHVIGRYGPKEPIAYMT	VEVDDEGYMNLSIGVRMKRDESSAPTLEKRSGSSTSTPLLLRRSPETGKLVWPGSFSEALTMAKRDVPDMLKSSLHRRASTVRRAMHVVITWYTGHDLLNPSCFADSDNWAPTDDSMVAAVTIEWDGKPKCGAFVRIQHHSNKEKHITVRVVDTCAGCPPGQPHLDLTKAAFDKLYDEDVGVVEGLKAKVIPCPKKIANDWNDHVIGRYGPKEPIAYMT	240	219	0	NA	NA	NA	NA	NA	0	Non-apoplastic,0.87	Cytoplasmic: 0.581	Mitochondria, 0.999|70-90	chlo:8,cyto:4,mito:2	NA	0	5	0.0228311	CDD{DPBB_RlpA_EXP_N-like(111-204)}|Gene3D{RlpA-like domain superfamily(108-208)}|SUPERFAMILY{Barwin-like endoglucanases,RlpA-like domain superfamily(100-205)}	NA	NA	NA	0	79.4	0.711	0	Envelope glycoprotein{5fb7_C,0.9261} | Envelope glycoprotein{5csd_B,0.9121} | PA4485 {4avr_B,0.8162} | EXLX1 {7wvr_A,0.7152} | Papain inhibitor{5ntb_B,0.6864} | Expansin-yoaJ {4fer_A,0.6849} | cellulose binding protein {4l48_C,0.6837} | Cell wall antigen {5ecf_A,0.6646} | Ripening-related protein 3 {6fpg_H,0.6477} | Kiwellin {4x9u_A,0.6455}	Tetratricopeptide repeat domain {1.25.40.10,0.8253}|RlpA-like domain{2.40.40.10,0.8162}|DOCK DHR2 domain, lobe C {1.20.58.740,0.7908}|MFS general substrate transporter like domains{1.20.1250.20,0.6385}|Barwin-like endoglucanases (2.40.40) {2.40.40.20,0.6278}|Nucleic acid-binding proteins {2.40.50.140,0.5493}|Elongation Factor Tu (Ef-tu); domain 3 (2.40.30) {2.40.30.20,0.538}|Ubiquitin fusion degr…	N-terminal domain of NSF-N, NSF-Nn {d1qcsa1,0.6769}|Pollen allergen PHL P 1 N-terminal domain {d1n10a2,0.6348}|Talin 1{d1sj8a2,0.631}|E2 regulatory, transactivation domain{d2nnua_,0.6102}|41701 protein cgd1_2980 {d3efza1,0.6071}|N-terminal domain of VAT-N, VAT-Nn {d1cz4a1,0.5943}|Barwin {d1bw3a_,0.5568}|E2 regulatory, transactivation domain{d1qqha_,0.5517}|Phosphofructokinase{d2f48a_,0.5409}|Leth…	0	0
KAI9602570.1	PST-130_v2020_P	PST-130	MRFHLTTLITALVVLISFTQAVEVDDEGYMNLSIGVRMKRDESSAPTLEKRSGSSTSTPLLLRRSPETGKLVWPGSFSEALTMAKRDVPDMLKSSLHRRASTVRRAMHVVITWYTGHDLLNPSCFADSDNWAPTDDSMVAAVTIEWDGKPKCGAFVRIQHHSNKEKHITVRVVDTCAGCPPGQPHLDLTKAAFDKLYDEDVGVVEGLKAKVIPCPKKIANDWNDHVIGRYGPKEPIAYMT	VEVDDEGYMNLSIGVRMKRDESSAPTLEKRSGSSTSTPLLLRRSPETGKLVWPGSFSEALTMAKRDVPDMLKSSLHRRASTVRRAMHVVITWYTGHDLLNPSCFADSDNWAPTDDSMVAAVTIEWDGKPKCGAFVRIQHHSNKEKHITVRVVDTCAGCPPGQPHLDLTKAAFDKLYDEDVGVVEGLKAKVIPCPKKIANDWNDHVIGRYGPKEPIAYMT	240	219	0	NA	NA	NA	NA	NA	0	Non-apoplastic,0.87	Cytoplasmic: 0.581	Mitochondria, 0.999|70-90	chlo:8,cyto:4,mito:2	NA	0	5	0.0228311	CDD{DPBB_RlpA_EXP_N-like(111-204)}|Gene3D{RlpA-like domain superfamily(108-208)}|SUPERFAMILY{Barwin-like endoglucanases,RlpA-like domain superfamily(100-205)}	NA	NA	NA	0	79.8	0.714	0	Envelope glycoprotein{5fb7_C,0.9189} | Envelope glycoprotein{5csd_B,0.9066} | PA4485 {4avr_B,0.8163} | EXLX1 {7wvr_A,0.7156} | Papain inhibitor{5ntb_B,0.6862} | Expansin-yoaJ {4fer_A,0.6848} | cellulose binding protein {4l48_C,0.6836} | Cell wall antigen {5ecf_A,0.6606} | Ripening-related protein 3 {6fpg_H,0.6477} | Kiwellin {4x9u_A,0.6455}	RlpA-like domain{2.40.40.10,0.8163}|MFS general substrate transporter like domains{1.20.1250.20,0.631}|Barwin-like endoglucanases (2.40.40) {2.40.40.20,0.6276}|Elongation Factor Tu (Ef-tu); domain 3 (2.40.30) {2.40.30.20,0.5379}|Nucleic acid-binding proteins {2.40.50.140,0.5318}|Ubiquitin fusion degradation protein UFD1, N-terminal domain {2.40.40.50,0.5048}	N-terminal domain of NSF-N, NSF-Nn {d1qcsa1,0.6768}|Talin 1{d1sj8a2,0.6353}|Pollen allergen PHL P 1 N-terminal domain {d1n10a2,0.6348}|E2 regulatory, transactivation domain{d2nnua_,0.6101}|N-terminal domain of VAT-N, VAT-Nn {d1cz4a1,0.5942}|Barwin {d1bw3a_,0.5568}|E2 regulatory, transactivation domain{d1qqha_,0.5516}|Phosphofructokinase{d2f48a_,0.5384}|Peroxisome biogenesis factor 1 (PEX-1), N-te…	0	0
POW22502.1	93TX-2_H	93TX-2	MRFHLTTLITALVVLISFTQAVEVDDEGYMNLSIGVRMKRDESSAPTLEKRSGSSTSTPLLLRRSPETGKLVWPGSFSEALTMAKRDVPDMLKSSLHRRASTVRRAMHVVITWYTGHDLLNPSCFADSDNWAPTDDSMVAAVTIEWDGKPKCGAFVRIQHHSNKEKHITVRVVDTCAGCPPGQPHLDLTKAAFDKLYDEDVGVVEGLKAKVIPCPKKIANDWNDHVIGRYGPKEPIAYMT	VEVDDEGYMNLSIGVRMKRDESSAPTLEKRSGSSTSTPLLLRRSPETGKLVWPGSFSEALTMAKRDVPDMLKSSLHRRASTVRRAMHVVITWYTGHDLLNPSCFADSDNWAPTDDSMVAAVTIEWDGKPKCGAFVRIQHHSNKEKHITVRVVDTCAGCPPGQPHLDLTKAAFDKLYDEDVGVVEGLKAKVIPCPKKIANDWNDHVIGRYGPKEPIAYMT	240	219	0	NA	NA	NA	NA	NA	0	Non-apoplastic,0.87	Cytoplasmic: 0.581	Mitochondria, 0.999|70-90	chlo:8,cyto:4,mito:2	NA	0	5	0.0228311	CDD{DPBB_RlpA_EXP_N-like(111-204)}|Gene3D{RlpA-like domain superfamily(108-208)}|SUPERFAMILY{Barwin-like endoglucanases,RlpA-like domain superfamily(100-205)}	NA	NA	NA	0	79.6	0.713	0	Envelope glycoprotein{5fb7_C,0.9196} | Envelope glycoprotein{5csd_B,0.9047} | PA4485 {4avr_B,0.8162} | EXLX1 {7wvr_A,0.7151} | Papain inhibitor{5ntb_B,0.6863} | Expansin-yoaJ {4fer_A,0.6849} | cellulose binding protein {4l48_C,0.6837} | Cell wall antigen {5ecf_A,0.6609} | Ripening-related protein 3 {6fpg_H,0.6477} | Kiwellin {4x9u_A,0.6455}	Tetratricopeptide repeat domain {1.25.40.10,0.8237}|RlpA-like domain{2.40.40.10,0.8162}|MFS general substrate transporter like domains{1.20.1250.20,0.6327}|Barwin-like endoglucanases (2.40.40) {2.40.40.20,0.6279}|Elongation Factor Tu (Ef-tu); domain 3 (2.40.30) {2.40.30.20,0.538}|Nucleic acid-binding proteins {2.40.50.140,0.5318}|Ubiquitin fusion degradation protein UFD1, N-terminal domain {2.40.…	N-terminal domain of NSF-N, NSF-Nn {d1qcsa1,0.6769}|Talin 1{d1sj8a2,0.6377}|Pollen allergen PHL P 1 N-terminal domain {d1n10a2,0.6348}|E2 regulatory, transactivation domain{d2nnua_,0.6098}|41701 protein cgd1_2980 {d3efza1,0.6084}|N-terminal domain of VAT-N, VAT-Nn {d1cz4a1,0.5942}|Barwin {d1bw3a_,0.5567}|E2 regulatory, transactivation domain{d1qqha_,0.5523}|Phosphofructokinase{d2f48a_,0.5389}|Per…	0	0
KAI7952490.1	CYR34_H	CYR34	MRFHLTTLITALVVLISFTQAVEVDDEGYMNLSIGVRMKRDESSAPTLEKRSGSSTSTPLLLRRSPETGKLVWPGSFSEALTMAKRDVPDMLKSSLHRRASTVRRAMHVVITWYTGHDLLNPSCFADSDNWAPTDDSMVAAVTIEWDGKPKCGAFVRIQHHSNKEKHITVRVVDTCAGCPPGQPHLDLTKAAFDKLYDEDVGVVEGLKAKVIPCPKKIANDWNDHVIGRYGPKEPIAYMT	VEVDDEGYMNLSIGVRMKRDESSAPTLEKRSGSSTSTPLLLRRSPETGKLVWPGSFSEALTMAKRDVPDMLKSSLHRRASTVRRAMHVVITWYTGHDLLNPSCFADSDNWAPTDDSMVAAVTIEWDGKPKCGAFVRIQHHSNKEKHITVRVVDTCAGCPPGQPHLDLTKAAFDKLYDEDVGVVEGLKAKVIPCPKKIANDWNDHVIGRYGPKEPIAYMT	240	219	0	NA	NA	NA	NA	NA	0	Non-apoplastic,0.87	Cytoplasmic: 0.581	Mitochondria, 0.999|70-90	chlo:8,cyto:4,mito:2	NA	0	5	0.0228311	CDD{DPBB_RlpA_EXP_N-like(111-204)}|Gene3D{RlpA-like domain superfamily(108-208)}|SUPERFAMILY{Barwin-like endoglucanases,RlpA-like domain superfamily(100-205)}	NA	NA	NA	0	79.6	0.713	0	Envelope glycoprotein{5fb7_C,0.9196} | Envelope glycoprotein{5csd_B,0.9047} | PA4485 {4avr_B,0.8162} | EXLX1 {7wvr_A,0.7151} | Papain inhibitor{5ntb_B,0.6863} | Expansin-yoaJ {4fer_A,0.6849} | cellulose binding protein {4l48_C,0.6837} | Cell wall antigen {5ecf_A,0.6609} | Ripening-related protein 3 {6fpg_H,0.6477} | Kiwellin {4x9u_A,0.6455}	Tetratricopeptide repeat domain {1.25.40.10,0.8237}|RlpA-like domain{2.40.40.10,0.8162}|MFS general substrate transporter like domains{1.20.1250.20,0.6327}|Barwin-like endoglucanases (2.40.40) {2.40.40.20,0.6279}|Elongation Factor Tu (Ef-tu); domain 3 (2.40.30) {2.40.30.20,0.538}|Nucleic acid-binding proteins {2.40.50.140,0.5318}|Ubiquitin fusion degradation protein UFD1, N-terminal domain {2.40.…	N-terminal domain of NSF-N, NSF-Nn {d1qcsa1,0.6769}|Talin 1{d1sj8a2,0.6377}|Pollen allergen PHL P 1 N-terminal domain {d1n10a2,0.6348}|E2 regulatory, transactivation domain{d2nnua_,0.6098}|41701 protein cgd1_2980 {d3efza1,0.6084}|N-terminal domain of VAT-N, VAT-Nn {d1cz4a1,0.5942}|Barwin {d1bw3a_,0.5567}|E2 regulatory, transactivation domain{d1qqha_,0.5523}|Phosphofructokinase{d2f48a_,0.5389}|Per…	0	0
KAH9444611.1	134E16A+_H(B)	134E16A+17+33+	MVMIIETQRVRVPISLILSCFLLITHAISSGTPHHHSGAASSKFQRRQGSGALSATYSAKGTTYSDDWISGNCAFTKWPQPSGFGAVAVASNQWNSSQNCGACLEVTGPGGVFKAIISNQCPSCEANGLDLDDDIWNQVSGNKPKGIIQIQWKIVSCGFSKPILFMNKSGVSQYWNSIQVQGSNTPVKSLEISTNGGSSWTLLERQSNSNYFQPKDGKGLGTTGDIRVTCLSGKQFISKNIDLATAESPKPGSANC	ISSGTPHHHSGAASSKFQRRQGSGALSATYSAKGTTYSDDWISGNCAFTKWPQPSGFGAVAVASNQWNSSQNCGACLEVTGPGGVFKAIISNQCPSCEANGLDLDDDIWNQVSGNKPKGIIQIQWKIVSCGFSKPILFMNKSGVSQYWNSIQVQGSNTPVKSLEISTNGGSSWTLLERQSNSNYFQPKDGKGLGTTGDIRVTCLSGKQFISKNIDLATAESPKPGSANC	256	229	0	NA	NA	NA	NA	NA	0	Apoplastic,0.86	Apoplastic: 0.65	Chloroplast,0.953|1-34	nucl:5.5,cyto_nucl:3.5,chlo:3,mito:2,extr:2,golg_plas:1	NA	0	8	0.0349345	CDD{DPBB_EXP_N-like(57-157)}|Gene3D{RlpA-like domain superfamily(52-156)Expansin, cellulose-binding-like domain superfamily(159-249)}|NCBIfam{NCBIFAM: expansin EXLX1-like domain(60-248)}|SUPERFAMILY{PHL pollen allergen,Expansin, cellulose-binding-like domain superfamily(162-241)Barwin-like endoglucanases,RlpA-like domain superfamily(54-180)}	NA	NA	K20628,expansin	0	90.9	0.852	0	EXLX1 {7wvr_A,0.9373} | cellulose binding protein {4jcw_A,0.8624} | cellulose binding protein {4l48_C,0.8352} | Expansin-yoaJ {4fer_A,0.8122} | POLLEN ALLERGEN PHL P 2 {2vxq_A,0.7603} | Phl p 3 allergen{3ft9_A,0.7465} | Beta-expansin 1a{2hcz_X,0.7422} | POLLEN ALLERGEN PHL P2{1bmw_A,0.7307} | Beta-expansin {7xc8_A,0.7276} | Pollen allergen Phl p 1 {1n10_B,0.7246}	Expansin, cellulose-binding-like domain {2.60.40.760,0.8669}|RlpA-like domain{2.40.40.10,0.8194}|Galactose-binding domain-like{2.60.120.260,0.7344}|CoaB-like {3.40.50.10300,0.6961}|Galactose-binding lectin{2.60.120.430,0.6958}|Barwin-like endoglucanases (2.40.40) {2.40.40.20,0.6463}|YdfO-like {3.30.1810.10,0.574}|Ubiquitin fusion degradation protein UFD1, N-terminal domain {2.40.40.50,0.557}|Immu…	Trypanothione reductase, middle domain{d1feca2,0.8777}|PHL P 1 C-terminal domain {d1n10a1,0.7453}|PHL pollen allergen{d3ft1a_,0.72}|Pollen allergen PHL P 1 N-terminal domain {d1n10a2,0.6928}|Telomere end binding protein alpha subunit{d1jb7a2,0.6628}|Probable N-acetylglucosamine kinase CV2896, C-terminal domain{d1zc6a2,0.6532}|Dihydrolipoamide dehydrogenase, N- and C-terminal domain{d1xdia1,0.6448…	0	0
Pst104E_04586	104E137A-_P	104E137A-	MVMIIETQRVRVPISLILSCFLLITHAISSGTPHHHSGAASSKFQRRQGSGALSATYSAKGTTYSDDWISGNCAFTKWPQPSGFGAVAVASNQWNSSQNCGACLEVTGPGGVFKAIISNQCPSCEANGLDLDDDIWNQVSGNKPKGIIQIQWKIVSCGFSKPILFMNKSGVSQYWNSIQVQGSNTPVKSLEISTNGGSSWTLLERQSNSNYFQPKDGKGLGTTGDIRVTCLSGKQFISKNIDLATAESPKPGSANC	ISSGTPHHHSGAASSKFQRRQGSGALSATYSAKGTTYSDDWISGNCAFTKWPQPSGFGAVAVASNQWNSSQNCGACLEVTGPGGVFKAIISNQCPSCEANGLDLDDDIWNQVSGNKPKGIIQIQWKIVSCGFSKPILFMNKSGVSQYWNSIQVQGSNTPVKSLEISTNGGSSWTLLERQSNSNYFQPKDGKGLGTTGDIRVTCLSGKQFISKNIDLATAESPKPGSANC	256	229	0	NA	NA	NA	NA	NA	0	Apoplastic,0.86	Apoplastic: 0.65	Chloroplast,0.953|1-34	nucl:5.5,cyto_nucl:3.5,chlo:3,mito:2,extr:2,golg_plas:1	NA	0	8	0.0349345	CDD{DPBB_EXP_N-like(57-157)}|Gene3D{RlpA-like domain superfamily(52-156)Expansin, cellulose-binding-like domain superfamily(159-249)}|NCBIfam{NCBIFAM: expansin EXLX1-like domain(60-248)}|SUPERFAMILY{PHL pollen allergen,Expansin, cellulose-binding-like domain superfamily(162-241)Barwin-like endoglucanases,RlpA-like domain superfamily(54-180)}	NA	NA	K20628,expansin	0	90.9	0.849	0	EXLX1 {7wvr_A,0.9405} | cellulose binding protein {4jcw_A,0.8483} | cellulose binding protein {4l48_C,0.8301} | Expansin-yoaJ {4fer_A,0.7924} | Phl p 3 allergen{3ft9_A,0.7769} | Phosphopantothenate--cysteine ligase{5int_B,0.7693} | POLLEN ALLERGEN PHL P 2 {2vxq_A,0.7605} | Beta-expansin 1a{2hcz_X,0.7548} | Pollen allergen Phl p 1 {1n10_B,0.7522} | Phl p 3 allergen{3ft1_D,0.7443}	Expansin, cellulose-binding-like domain {2.60.40.760,0.8681}|RlpA-like domain{2.40.40.10,0.8201}|Galactose-binding domain-like{2.60.120.260,0.7353}|CoaB-like {3.40.50.10300,0.7014}|Galactose-binding lectin{2.60.120.430,0.6966}|Barwin-like endoglucanases (2.40.40) {2.40.40.20,0.6567}|Hypothetical protein (hspc210) {3.30.2280.10,0.6036}|Nucleic acid-binding proteins {2.40.50.140,0.5985}|Immunoglobu…	Trypanothione reductase, middle domain{d1feca2,0.8784}|PHL P 1 C-terminal domain {d1n10a1,0.7763}|PHL pollen allergen{d3ft1a_,0.7415}|Probable N-acetylglucosamine kinase CV2896, C-terminal domain{d1zc6a2,0.6872}|Pollen allergen PHL P 1 N-terminal domain {d1n10a2,0.6791}|Telomere end binding protein alpha subunit{d1jb7a2,0.6486}|N-terminal domain of VAT-N, VAT-Nn {d1cz4a1,0.6398}|Dihydrolipoamide …	0	0
KAI7942889.1	CYR34_H	CYR34	MVMIIETQRVRVPISLILSCFLLITHAISSGTPHHHSGAASSKFQRRQGSGALSATYSAKGTTYSDDWISGNCAFTKWPQPSGFGAVAVASNQWNSSQNCGACLEVTGPGGVFKAIISNQCPSCEANGLDLDDDIWNQVSGNKPKGIIQIQWKIVSCGFSKPILFMNKSGVSQYWNSIQVQGSNTPVKSLEISTNGGSSWTLLERQSNSNYFQPKDGKGLGTTGDIRVTCLSGKQFISKNIDLATAESPKPGSANC	ISSGTPHHHSGAASSKFQRRQGSGALSATYSAKGTTYSDDWISGNCAFTKWPQPSGFGAVAVASNQWNSSQNCGACLEVTGPGGVFKAIISNQCPSCEANGLDLDDDIWNQVSGNKPKGIIQIQWKIVSCGFSKPILFMNKSGVSQYWNSIQVQGSNTPVKSLEISTNGGSSWTLLERQSNSNYFQPKDGKGLGTTGDIRVTCLSGKQFISKNIDLATAESPKPGSANC	256	229	0	NA	NA	NA	NA	NA	0	Apoplastic,0.86	Apoplastic: 0.65	Chloroplast,0.953|1-34	nucl:5.5,cyto_nucl:3.5,chlo:3,mito:2,extr:2,golg_plas:1	NA	0	8	0.0349345	CDD{DPBB_EXP_N-like(57-157)}|Gene3D{RlpA-like domain superfamily(52-156)Expansin, cellulose-binding-like domain superfamily(159-249)}|NCBIfam{NCBIFAM: expansin EXLX1-like domain(60-248)}|SUPERFAMILY{PHL pollen allergen,Expansin, cellulose-binding-like domain superfamily(162-241)Barwin-like endoglucanases,RlpA-like domain superfamily(54-180)}	NA	NA	K20628,expansin	0	90.9	0.849	0	EXLX1 {7wvr_A,0.9404} | cellulose binding protein {4jcw_A,0.8482} | cellulose binding protein {4l48_C,0.83} | Expansin-yoaJ {4fer_A,0.7924} | Phl p 3 allergen{3ft9_A,0.7769} | Phosphopantothenate--cysteine ligase{5int_B,0.7698} | POLLEN ALLERGEN PHL P 2 {2vxq_A,0.7604} | Beta-expansin 1a{2hcz_X,0.7547} | Pollen allergen Phl p 1 {1n10_B,0.7521} | Phl p 3 allergen{3ft1_D,0.7442}	Expansin, cellulose-binding-like domain {2.60.40.760,0.8681}|RlpA-like domain{2.40.40.10,0.8202}|Galactose-binding domain-like{2.60.120.260,0.7352}|CoaB-like {3.40.50.10300,0.7014}|Galactose-binding lectin{2.60.120.430,0.6966}|Barwin-like endoglucanases (2.40.40) {2.40.40.20,0.6567}|Hypothetical protein (hspc210) {3.30.2280.10,0.6041}|Nucleic acid-binding proteins {2.40.50.140,0.5984}|Immunoglobu…	Trypanothione reductase, middle domain{d1feca2,0.8789}|PHL P 1 C-terminal domain {d1n10a1,0.7762}|PHL pollen allergen{d3ft1a_,0.7414}|Probable N-acetylglucosamine kinase CV2896, C-terminal domain{d1zc6a2,0.6872}|Pollen allergen PHL P 1 N-terminal domain {d1n10a2,0.6791}|Telomere end binding protein alpha subunit{d1jb7a2,0.6492}|N-terminal domain of VAT-N, VAT-Nn {d1cz4a1,0.6398}|Dihydrolipoamide …	0	0
KAI9606642.1	PST-130_v2020_P	PST-130	MVMIIETQRVRVPISLILSCFLLITHAISSGTPHHHSGAASSKFQRRQGSGALSATYSAKGTTYSDDWISGNCAFTKWPQPSGFGAVAVASNQWNSSQNCGACLEVTGPGGVFKAIISNQCPSCEANGLDLDDDIWNQVSGNKPKGIIQIQWKIVSCGFSKPILFMNKSGVSQYWNSIQVQGSNTPVKSLEISTNGGSSWTLLERQSNSNYFQPKDGKGLGTTGDIRVTCLSGKQFISKNIDLATAESPKPGSANC	ISSGTPHHHSGAASSKFQRRQGSGALSATYSAKGTTYSDDWISGNCAFTKWPQPSGFGAVAVASNQWNSSQNCGACLEVTGPGGVFKAIISNQCPSCEANGLDLDDDIWNQVSGNKPKGIIQIQWKIVSCGFSKPILFMNKSGVSQYWNSIQVQGSNTPVKSLEISTNGGSSWTLLERQSNSNYFQPKDGKGLGTTGDIRVTCLSGKQFISKNIDLATAESPKPGSANC	256	229	0	NA	NA	NA	NA	NA	0	Apoplastic,0.86	Apoplastic: 0.65	Chloroplast,0.953|1-34	nucl:5.5,cyto_nucl:3.5,chlo:3,mito:2,extr:2,golg_plas:1	NA	0	8	0.0349345	CDD{DPBB_EXP_N-like(57-157)}|Gene3D{RlpA-like domain superfamily(52-156)Expansin, cellulose-binding-like domain superfamily(159-249)}|NCBIfam{NCBIFAM: expansin EXLX1-like domain(60-248)}|SUPERFAMILY{PHL pollen allergen,Expansin, cellulose-binding-like domain superfamily(162-241)Barwin-like endoglucanases,RlpA-like domain superfamily(54-180)}	NA	NA	K20628,expansin	0	90.9	0.849	0	EXLX1 {7wvr_A,0.9405} | cellulose binding protein {4jcw_A,0.8483} | cellulose binding protein {4l48_C,0.8301} | Expansin-yoaJ {4fer_A,0.7925} | Phl p 3 allergen{3ft9_A,0.777} | Phosphopantothenate--cysteine ligase{5int_B,0.7696} | POLLEN ALLERGEN PHL P 2 {2vxq_A,0.7604} | Beta-expansin 1a{2hcz_X,0.7548} | Pollen allergen Phl p 1 {1n10_B,0.7521} | Phl p 3 allergen{3ft1_D,0.7443}	Expansin, cellulose-binding-like domain {2.60.40.760,0.8682}|RlpA-like domain{2.40.40.10,0.8202}|Galactose-binding domain-like{2.60.120.260,0.7353}|CoaB-like {3.40.50.10300,0.7017}|Galactose-binding lectin{2.60.120.430,0.6967}|Barwin-like endoglucanases (2.40.40) {2.40.40.20,0.6566}|Hypothetical protein (hspc210) {3.30.2280.10,0.6037}|Nucleic acid-binding proteins {2.40.50.140,0.5984}|Immunoglobu…	Trypanothione reductase, middle domain{d1feca2,0.8793}|PHL P 1 C-terminal domain {d1n10a1,0.7763}|PHL pollen allergen{d3ft1a_,0.7415}|Probable N-acetylglucosamine kinase CV2896, C-terminal domain{d1zc6a2,0.6876}|Pollen allergen PHL P 1 N-terminal domain {d1n10a2,0.679}|Telomere end binding protein alpha subunit{d1jb7a2,0.6498}|N-terminal domain of VAT-N, VAT-Nn {d1cz4a1,0.6398}|Dihydrolipoamide d…	0	0
P_striiformis_PSTG_08488T0	CYR32	CYR32	MYTHLGVVLLDLVVIVFQALCANPYNGQVFKGQATTDHSPWERGNCLFFGWPQPKGINPIAINAQMWDSSRMCGACIAITNQFGTHMTVVTDQSPVGPTNLDLGEAAWAAVSNHQPSSGIPITWKMVPCNFTAPIQFTNQKGAHPFWTAIQVANSNVPIRSLEARPTDKKSRGWIKLKRNSASNHYGTKCKPIGPSADLRVTCLNGKQIITNNVNLVYSEGQKPTMATGNC	NPYNGQVFKGQATTDHSPWERGNCLFFGWPQPKGINPIAINAQMWDSSRMCGACIAITNQFGTHMTVVTDQSPVGPTNLDLGEAAWAAVSNHQPSSGIPITWKMVPCNFTAPIQFTNQKGAHPFWTAIQVANSNVPIRSLEARPTDKKSRGWIKLKRNSASNHYGTKCKPIGPSADLRVTCLNGKQIITNNVNLVYSEGQKPTMATGNC	231	209	0	NA	NA	LxAR(162-165)	NA	NA	0	Apoplastic,0.74	Apoplastic: 0.666	NA	nucl:6,chlo:5,cyto:1,plas:1,cysk:1	NA	0	7	0.0334928	CDD{DPBB_EXP_N-like(30-129)}|Gene3D{Expansin, cellulose-binding-like domain superfamily(131-223)RlpA-like domain superfamily(25-128)}|NCBIfam{NCBIFAM: expansin EXLX1-like domain(32-221)}|SUPERFAMILY{Barwin-like endoglucanases,RlpA-like domain superfamily(22-154)PHL pollen allergen,Expansin, cellulose-binding-like domain superfamily(134-214)}	NA	NA	K20628,expansin	0	94.9	0.902	0	EXLX1 {7wvr_A,0.8943} | cellulose binding protein {4jcw_A,0.8376} | cellulose binding protein {4l48_C,0.8285} | Expansin-yoaJ {4fer_A,0.7713} | Beta-expansin {7xc8_A,0.7585} | Beta-expansin 1a{2hcz_X,0.7158} | Pollen allergen Phl p 1 {1n10_B,0.7082} | POLLEN ALLERGEN PHL P2{1bmw_A,0.7072} | ARSENITE OXIDASE{1g8j_A,0.7016} | ARSENITE OXIDASE{1g8k_G,0.6985}	Expansin, cellulose-binding-like domain {2.60.40.760,0.827}|RlpA-like domain{2.40.40.10,0.7711}|Barwin-like endoglucanases (2.40.40) {2.40.40.20,0.7007}|CoaB-like {3.40.50.10300,0.6946}|Galactose-binding domain-like{2.60.120.260,0.6654}|Phox-like domain{3.30.1520.10,0.6288}|Galactose-binding lectin{2.60.120.430,0.6087}|Immunoglobulins {2.60.40.10,0.5833}|Rossmann fold (3.40.50) {3.40.50.12440,0.5…	PHL pollen allergen{d3ft1a_,0.7127}|Mammalian thioredoxin reductase, N- and C-terminal domain {d1h6va1,0.699}|Peroxisome biogenesis factor 1 (PEX-1), N-terminal domain {d1wlfa2,0.6834}|PHL P 1 C-terminal domain {d1n10a1,0.6418}|Membrane fusion ATPase p97 N-terminal domain , P97-Nn{d1e32a1,0.6325}|N-terminal domain of NSF-N, NSF-Nn {d1qcsa1,0.6271}|Restriction endonuclease MspI {d1sa3a_,0.6216}|N-…	0	0
KAH9452575.1	134E16A+_H(B)	134E16A+17+33+	MYTHLGVVLLDLVVIVFQALCANPYNGQVFKGQATTDHSPWERGNCLFFGWPQPKGINPIAINAQMWDSSRMCGACIAITNQFGTHMTVVTDQSPVGPTNLDLGEAAWAAVSNHQPSSGIPITWKMVPCNFTAPIQFTNQKGAHPFWTAIQVANSNVPIRSLEARPTDKKSRGWIKLKRNSASNHYGTKCKPIGPSADLRVTCLNGKQIITNNVNLVYSEGQKPTMATGNC	NPYNGQVFKGQATTDHSPWERGNCLFFGWPQPKGINPIAINAQMWDSSRMCGACIAITNQFGTHMTVVTDQSPVGPTNLDLGEAAWAAVSNHQPSSGIPITWKMVPCNFTAPIQFTNQKGAHPFWTAIQVANSNVPIRSLEARPTDKKSRGWIKLKRNSASNHYGTKCKPIGPSADLRVTCLNGKQIITNNVNLVYSEGQKPTMATGNC	231	209	0	NA	NA	LxAR(162-165)	NA	NA	0	Apoplastic,0.74	Apoplastic: 0.666	NA	nucl:6,chlo:5,cyto:1,plas:1,cysk:1	NA	0	7	0.0334928	CDD{DPBB_EXP_N-like(30-129)}|Gene3D{Expansin, cellulose-binding-like domain superfamily(131-223)RlpA-like domain superfamily(25-128)}|NCBIfam{NCBIFAM: expansin EXLX1-like domain(32-221)}|SUPERFAMILY{Barwin-like endoglucanases,RlpA-like domain superfamily(22-154)PHL pollen allergen,Expansin, cellulose-binding-like domain superfamily(134-214)}	NA	NA	K20628,expansin	0	94.9	0.902	0	EXLX1 {7wvr_A,0.8943} | cellulose binding protein {4jcw_A,0.8376} | cellulose binding protein {4l48_C,0.8285} | Expansin-yoaJ {4fer_A,0.7713} | Beta-expansin {7xc8_A,0.7585} | Beta-expansin 1a{2hcz_X,0.7158} | Pollen allergen Phl p 1 {1n10_B,0.7082} | POLLEN ALLERGEN PHL P2{1bmw_A,0.7072} | ARSENITE OXIDASE{1g8j_A,0.7016} | ARSENITE OXIDASE{1g8k_G,0.6985}	Expansin, cellulose-binding-like domain {2.60.40.760,0.827}|RlpA-like domain{2.40.40.10,0.7711}|Barwin-like endoglucanases (2.40.40) {2.40.40.20,0.7007}|CoaB-like {3.40.50.10300,0.6946}|Galactose-binding domain-like{2.60.120.260,0.6654}|Phox-like domain{3.30.1520.10,0.6288}|Galactose-binding lectin{2.60.120.430,0.6087}|Immunoglobulins {2.60.40.10,0.5833}|Rossmann fold (3.40.50) {3.40.50.12440,0.5…	PHL pollen allergen{d3ft1a_,0.7127}|Mammalian thioredoxin reductase, N- and C-terminal domain {d1h6va1,0.699}|Peroxisome biogenesis factor 1 (PEX-1), N-terminal domain {d1wlfa2,0.6834}|PHL P 1 C-terminal domain {d1n10a1,0.6418}|Membrane fusion ATPase p97 N-terminal domain , P97-Nn{d1e32a1,0.6325}|N-terminal domain of NSF-N, NSF-Nn {d1qcsa1,0.6271}|Restriction endonuclease MspI {d1sa3a_,0.6216}|N-…	0	0
DK0911_13789	Pst-DK0911_P	Pst-DK0911	MYTHLGVVLLDLVVIVFQALCANPYNGQVFKGQATTDHSPWERGNCLFFGWPQPKGINPIAINAQMWDSSRMCGACIAITNQFGTHMTVVTDQSPVGPTNLDLGEAAWAAVSNHQPSSGIPITWKMVPCNFTAPIQFTNQKGAHPFWTAIQVANSNVPIRSLEARPTDKKSRGWIKLKRNSASNHYGTKCKPIGPSADLRVTCLNGKQIITNNVNLVYSEGQKPTMATGNC	NPYNGQVFKGQATTDHSPWERGNCLFFGWPQPKGINPIAINAQMWDSSRMCGACIAITNQFGTHMTVVTDQSPVGPTNLDLGEAAWAAVSNHQPSSGIPITWKMVPCNFTAPIQFTNQKGAHPFWTAIQVANSNVPIRSLEARPTDKKSRGWIKLKRNSASNHYGTKCKPIGPSADLRVTCLNGKQIITNNVNLVYSEGQKPTMATGNC	231	209	0	NA	NA	LxAR(162-165)	NA	NA	0	Apoplastic,0.74	Apoplastic: 0.666	NA	nucl:6,chlo:5,cyto:1,plas:1,cysk:1	NA	0	7	0.0334928	CDD{DPBB_EXP_N-like(30-129)}|Gene3D{Expansin, cellulose-binding-like domain superfamily(131-223)RlpA-like domain superfamily(25-128)}|NCBIfam{NCBIFAM: expansin EXLX1-like domain(32-221)}|SUPERFAMILY{Barwin-like endoglucanases,RlpA-like domain superfamily(22-154)PHL pollen allergen,Expansin, cellulose-binding-like domain superfamily(134-214)}	NA	NA	K20628,expansin	0	94.8	0.9	0	EXLX1 {7wvr_A,0.8949} | cellulose binding protein {4jcw_A,0.8286} | cellulose binding protein {4l48_C,0.8199} | Expansin-yoaJ {4fer_A,0.7676} | POLLEN ALLERGEN PHL P 2 {2vxq_A,0.762} | Beta-expansin {7xc8_A,0.7593} | Phosphopantothenate--cysteine ligase{5int_B,0.7277} | Beta-expansin 1a{2hcz_X,0.7166} | POLLEN ALLERGEN PHL P2{1bmw_A,0.7073} | Pollen allergen Phl p 1 {1n10_B,0.7048}	Expansin, cellulose-binding-like domain {2.60.40.760,0.828}|RlpA-like domain{2.40.40.10,0.7656}|CoaB-like {3.40.50.10300,0.6996}|Barwin-like endoglucanases (2.40.40) {2.40.40.20,0.6941}|Galactose-binding domain-like{2.60.120.260,0.6871}|Nuclear Transport Factor 2; Chain: A, (3.10.450) {3.10.450.50,0.6583}|Phox-like domain{3.30.1520.10,0.6254}|Galactose-binding lectin{2.60.120.430,0.6095}|Immunogl…	PHL pollen allergen{d3ft1a_,0.7109}|PHL P 1 C-terminal domain {d1n10a1,0.6927}|Mammalian thioredoxin reductase, N- and C-terminal domain {d1h6va1,0.6924}|Peroxisome biogenesis factor 1 (PEX-1), N-terminal domain {d1wlfa2,0.684}|N-terminal domain of NSF-N, NSF-Nn {d1qcsa1,0.6324}|Membrane fusion ATPase p97 N-terminal domain , P97-Nn{d1e32a1,0.6316}|Restriction endonuclease MspI {d1sa3a_,0.6224}|N-…	0	0
KNE98219.1	PST-78	PST-78	MYTHLGVVLLDLVVIVFQALCANPYNGQVFKGQATTDHSPWERGNCLFFGWPQPKGINPIAINAQMWDSSRMCGACIAITNQFGTHMTVVTDQSPVGPTNLDLGEAAWAAVSNHQPSSGIPITWKMVPCNFTAPIQFTNQKGAHPFWTAIQVANSNVPIRSLEARPTDKKSRGWIKLKRNSASNHYGTKCKPIGPSADLRVTCLNGKQIITNNVNLVYSEGQKPTMATGNC	NPYNGQVFKGQATTDHSPWERGNCLFFGWPQPKGINPIAINAQMWDSSRMCGACIAITNQFGTHMTVVTDQSPVGPTNLDLGEAAWAAVSNHQPSSGIPITWKMVPCNFTAPIQFTNQKGAHPFWTAIQVANSNVPIRSLEARPTDKKSRGWIKLKRNSASNHYGTKCKPIGPSADLRVTCLNGKQIITNNVNLVYSEGQKPTMATGNC	231	209	0	NA	NA	LxAR(162-165)	NA	NA	0	Apoplastic,0.74	Apoplastic: 0.666	NA	nucl:6,chlo:5,cyto:1,plas:1,cysk:1	NA	0	7	0.0334928	CDD{DPBB_EXP_N-like(30-129)}|Gene3D{Expansin, cellulose-binding-like domain superfamily(131-223)RlpA-like domain superfamily(25-128)}|NCBIfam{NCBIFAM: expansin EXLX1-like domain(32-221)}|SUPERFAMILY{Barwin-like endoglucanases,RlpA-like domain superfamily(22-154)PHL pollen allergen,Expansin, cellulose-binding-like domain superfamily(134-214)}	NA	NA	K20628,expansin	0	94.9	0.901	0	EXLX1 {7wvr_A,0.8951} | cellulose binding protein {4jcw_A,0.8378} | cellulose binding protein {4l48_C,0.8287} | Expansin-yoaJ {4fer_A,0.7679} | Beta-expansin {7xc8_A,0.7591} | Beta-expansin 1a{2hcz_X,0.7166} | POLLEN ALLERGEN PHL P2{1bmw_A,0.707} | Pollen allergen Phl p 1 {1n10_B,0.7046} | ARSENITE OXIDASE{1g8k_G,0.6983} | POLLEN ALLERGEN PHL P 2 {2vxq_A,0.6979}	Expansin, cellulose-binding-like domain {2.60.40.760,0.8285}|RlpA-like domain{2.40.40.10,0.7657}|CoaB-like {3.40.50.10300,0.6993}|Barwin-like endoglucanases (2.40.40) {2.40.40.20,0.6942}|Galactose-binding domain-like{2.60.120.260,0.6664}|Phox-like domain{3.30.1520.10,0.6257}|Galactose-binding lectin{2.60.120.430,0.6094}|Immunoglobulins {2.60.40.10,0.584}|Rossmann fold (3.40.50) {3.40.50.12440,0.5…	PHL pollen allergen{d3ft1a_,0.7139}|Mammalian thioredoxin reductase, N- and C-terminal domain {d1h6va1,0.6924}|Peroxisome biogenesis factor 1 (PEX-1), N-terminal domain {d1wlfa2,0.6835}|PHL P 1 C-terminal domain {d1n10a1,0.6429}|N-terminal domain of NSF-N, NSF-Nn {d1qcsa1,0.6323}|Membrane fusion ATPase p97 N-terminal domain , P97-Nn{d1e32a1,0.6316}|Restriction endonuclease MspI {d1sa3a_,0.6221}|N…	0	0
Pst104E_09074	104E137A-_P	104E137A-	MYTHLGVVLLDLVVIVFQALCANPYNGQVFKGQATTDHSPWERGNCLFFGWPQPKGINPIAINAQMWDSSRMCGACIAITNQFGTHMTVVTDQSPVGPTNLDLGEAAWAAVSNHQPSSGIPITWKMVPCNFTAPIQFTNQKGAHPFWTAIQVANSNVPIRSLEARPTDKKSRGWIKLKRNSASNHYGTKCKPIGPSADLRVTCLNGKQIITNNVNLVYSEGQKPTMATGNC	NPYNGQVFKGQATTDHSPWERGNCLFFGWPQPKGINPIAINAQMWDSSRMCGACIAITNQFGTHMTVVTDQSPVGPTNLDLGEAAWAAVSNHQPSSGIPITWKMVPCNFTAPIQFTNQKGAHPFWTAIQVANSNVPIRSLEARPTDKKSRGWIKLKRNSASNHYGTKCKPIGPSADLRVTCLNGKQIITNNVNLVYSEGQKPTMATGNC	231	209	0	NA	NA	LxAR(162-165)	NA	NA	0	Apoplastic,0.74	Apoplastic: 0.666	NA	nucl:6,chlo:5,cyto:1,plas:1,cysk:1	NA	0	7	0.0334928	CDD{DPBB_EXP_N-like(30-129)}|Gene3D{Expansin, cellulose-binding-like domain superfamily(131-223)RlpA-like domain superfamily(25-128)}|NCBIfam{NCBIFAM: expansin EXLX1-like domain(32-221)}|SUPERFAMILY{Barwin-like endoglucanases,RlpA-like domain superfamily(22-154)PHL pollen allergen,Expansin, cellulose-binding-like domain superfamily(134-214)}	NA	NA	K20628,expansin	0	94.8	0.9	0	EXLX1 {7wvr_A,0.895} | cellulose binding protein {4jcw_A,0.8378} | cellulose binding protein {4l48_C,0.8288} | Expansin-yoaJ {4fer_A,0.7677} | Beta-expansin {7xc8_A,0.7591} | Beta-expansin 1a{2hcz_X,0.7165} | POLLEN ALLERGEN PHL P2{1bmw_A,0.7075} | Pollen allergen Phl p 1 {1n10_B,0.7045} | ARSENITE OXIDASE{1g8k_G,0.6989} | POLLEN ALLERGEN PHL P 2 {2vxq_A,0.698}	Expansin, cellulose-binding-like domain {2.60.40.760,0.8279}|RlpA-like domain{2.40.40.10,0.7658}|CoaB-like {3.40.50.10300,0.6972}|Barwin-like endoglucanases (2.40.40) {2.40.40.20,0.6941}|Galactose-binding domain-like{2.60.120.260,0.6664}|Phox-like domain{3.30.1520.10,0.626}|Galactose-binding lectin{2.60.120.430,0.6094}|Immunoglobulins {2.60.40.10,0.5849}|Rossmann fold (3.40.50) {3.40.50.12440,0.5…	PHL pollen allergen{d3ft1a_,0.7132}|Mammalian thioredoxin reductase, N- and C-terminal domain {d1h6va1,0.6923}|Peroxisome biogenesis factor 1 (PEX-1), N-terminal domain {d1wlfa2,0.6835}|PHL P 1 C-terminal domain {d1n10a1,0.6429}|N-terminal domain of NSF-N, NSF-Nn {d1qcsa1,0.6323}|Membrane fusion ATPase p97 N-terminal domain , P97-Nn{d1e32a1,0.6317}|Restriction endonuclease MspI {d1sa3a_,0.6221}|N…	0	0
KAI9602844.1	PST-130_v2020_P	PST-130	MYTHLGVVLLDLVVIVFQALCANPYNGQVFKGQATTDHSPWERGNCLFFGWPQPKGINPIAINAQMWDSSRMCGACIAITNQFGTHMTVVTDQSPVGPTNLDLGEAAWAAVSNHQPSSGIPITWKMVPCNFTAPIQFTNQKGAHPFWTAIQVANSNVPIRSLEARPTDKKSRGWIKLKRNSASNHYGTKCKPIGPSADLRVTCLNGKQIITNNVNLVYSEGQKPTMATGNC	NPYNGQVFKGQATTDHSPWERGNCLFFGWPQPKGINPIAINAQMWDSSRMCGACIAITNQFGTHMTVVTDQSPVGPTNLDLGEAAWAAVSNHQPSSGIPITWKMVPCNFTAPIQFTNQKGAHPFWTAIQVANSNVPIRSLEARPTDKKSRGWIKLKRNSASNHYGTKCKPIGPSADLRVTCLNGKQIITNNVNLVYSEGQKPTMATGNC	231	209	0	NA	NA	LxAR(162-165)	NA	NA	0	Apoplastic,0.74	Apoplastic: 0.666	NA	nucl:6,chlo:5,cyto:1,plas:1,cysk:1	NA	0	7	0.0334928	CDD{DPBB_EXP_N-like(30-129)}|Gene3D{Expansin, cellulose-binding-like domain superfamily(131-223)RlpA-like domain superfamily(25-128)}|NCBIfam{NCBIFAM: expansin EXLX1-like domain(32-221)}|SUPERFAMILY{Barwin-like endoglucanases,RlpA-like domain superfamily(22-154)PHL pollen allergen,Expansin, cellulose-binding-like domain superfamily(134-214)}	NA	NA	K20628,expansin	0	94.8	0.9	0	EXLX1 {7wvr_A,0.8951} | cellulose binding protein {4jcw_A,0.8379} | cellulose binding protein {4l48_C,0.8289} | Expansin-yoaJ {4fer_A,0.7677} | Beta-expansin {7xc8_A,0.7592} | Beta-expansin 1a{2hcz_X,0.7167} | POLLEN ALLERGEN PHL P2{1bmw_A,0.7075} | Pollen allergen Phl p 1 {1n10_B,0.7049} | POLLEN ALLERGEN PHL P 2 {2vxq_A,0.6994} | ARSENITE OXIDASE{1g8k_G,0.6982}	Expansin, cellulose-binding-like domain {2.60.40.760,0.8278}|RlpA-like domain{2.40.40.10,0.7658}|CoaB-like {3.40.50.10300,0.6992}|Barwin-like endoglucanases (2.40.40) {2.40.40.20,0.6943}|Galactose-binding domain-like{2.60.120.260,0.6712}|Phox-like domain{3.30.1520.10,0.626}|Galactose-binding lectin{2.60.120.430,0.6143}|Immunoglobulins {2.60.40.10,0.5849}|Rossmann fold (3.40.50) {3.40.50.12440,0.5…	PHL pollen allergen{d3ft1a_,0.7134}|Peroxisome biogenesis factor 1 (PEX-1), N-terminal domain {d1wlfa2,0.6839}|PHL P 1 C-terminal domain {d1n10a1,0.6433}|N-terminal domain of NSF-N, NSF-Nn {d1qcsa1,0.6322}|Membrane fusion ATPase p97 N-terminal domain , P97-Nn{d1e32a1,0.6317}|Restriction endonuclease MspI {d1sa3a_,0.6224}|N-terminal domain of VAT-N, VAT-Nn {d1cz4a1,0.6051}|Diol dehydratase-reactiv…	0	0
PST877_14397	PST-87/7	PST-87/7	MVFSTILLTLATLFTQLELSSSAQVSSTQHLAKRGHSLQKRAEGNFAGRSTFYDPGLGACGNYNGPGDFIVALNANQFTANKWCGKKIKIFFGGKNTIATIVDECPGCPTNGLDMSPSLFEFFASKDVGVFYMNSPF	AQVSSTQHLAKRGHSLQKRAEGNFAGRSTFYDPGLGACGNYNGPGDFIVALNANQFTANKWCGKKIKIFFGGKNTIATIVDECPGCPTNGLDMSPSLFEFFASKDVGVFYMNSPF	137	115	0	NA	NA	NA	NA	NA	0	Apoplastic,0.74	Apoplastic: 0.714	NA	nucl:6,chlo:5,mito:2,extr:1	NA	0	4	0.0347826	CDD{DPBB_RlpA_EXP_N-like(48-134)}|Gene3D{RlpA-like domain superfamily(45-135)}|SUPERFAMILY{Barwin-like endoglucanases,RlpA-like domain superfamily(46-131)}	NA	NA	NA	0	84.9	0.735	0	cellulose binding protein {4l48_C,0.8401} | cellulose binding protein {4jcw_A,0.8311} | Papain inhibitor{5ntb_B,0.8224} | EXLX1 {7wvr_A,0.818} | Expansin-yoaJ {4fer_A,0.7685} | PA4485 {4avr_B,0.7528} | Ripening-related protein 3 {6fpg_D,0.7201} | Ripening-related protein 3 {6fpg_H,0.7196} | Tungsten formylmethanofuran dehydrogenase subunit fwdD {5t5i_D,0.6998} | Ripening-related protein 3 {6ti2_A…	RlpA-like domain{2.40.40.10,0.8622}|Barwin-like endoglucanases (2.40.40) {2.40.40.20,0.6998}|Vcp-like ATPase; Chain A, domain 2 (3.10.330) {3.10.330.10,0.6778}|Transferase(Phosphotransferase) domain 1 {1.10.510.10,0.6489}|P-loop containing nucleotide triphosphate hydrolases {3.40.50.300,0.6399}|SH3 type barrels. (2.30.30) {2.30.30.140,0.605}|Exopolyphosphatase. Domain 2 {3.30.420.150,0.5919}|Tetr…	Intron-encoded homing endonuclease I-HmuI{d1u3em1,0.7128}|Xanthine oxidase, domain 3 (?){d1v97a6,0.6988}|ADC-like{d2jioa1,0.6576}|Pollen allergen PHL P 1 N-terminal domain {d1n10a2,0.645}|Arsenite oxidase large subunit{d1g8ka1,0.6295}|Transcription-state regulator AbrB, the N-terminal DNA recognition domain{d1yfba1,0.608}|Aspartyl/glutamyl-tRNA(Asn/Gln) amidotransferase subunit B, GatB, N-termina…	0	0
PST0821_07134	PST-08/21	PST-08/21	MVFSTILLTLATLFTQLELSSSAQVSSTQHLAKRGHSLQKRAEGNFAGRSTFYDPGLGACGNYNGPGDFIVALNANQFTANKWCGKKIKIFFGGKNTIATIVDECPGCPTNGLDMSPSLFEFFASKDVGVFYMNSPF	AQVSSTQHLAKRGHSLQKRAEGNFAGRSTFYDPGLGACGNYNGPGDFIVALNANQFTANKWCGKKIKIFFGGKNTIATIVDECPGCPTNGLDMSPSLFEFFASKDVGVFYMNSPF	137	115	0	NA	NA	NA	NA	NA	0	Apoplastic,0.74	Apoplastic: 0.714	NA	nucl:6,chlo:5,mito:2,extr:1	NA	0	4	0.0347826	CDD{DPBB_RlpA_EXP_N-like(48-134)}|Gene3D{RlpA-like domain superfamily(45-135)}|SUPERFAMILY{Barwin-like endoglucanases,RlpA-like domain superfamily(46-131)}	NA	NA	NA	0	84.9	0.735	0	cellulose binding protein {4l48_C,0.8384} | cellulose binding protein {4jcw_A,0.8292} | Papain inhibitor{5ntb_B,0.8259} | EXLX1 {7wvr_A,0.8118} | Expansin-yoaJ {4fer_A,0.7659} | PA4485 {4avr_B,0.7436} | Ripening-related protein 3 {6fpg_D,0.717} | Ripening-related protein 3 {6fpg_H,0.7165} | Kiwellin {4x9u_A,0.7081} | Tungsten formylmethanofuran dehydrogenase subunit fwdD {5t5i_D,0.7}	RlpA-like domain{2.40.40.10,0.8607}|Barwin-like endoglucanases (2.40.40) {2.40.40.20,0.7}|Vcp-like ATPase; Chain A, domain 2 (3.10.330) {3.10.330.10,0.6784}|Transferase(Phosphotransferase) domain 1 {1.10.510.10,0.6489}|Rossmann fold (3.40.50) {3.40.50.12440,0.6414}|P-loop containing nucleotide triphosphate hydrolases {3.40.50.300,0.6403}|SH3 type barrels. (2.30.30) {2.30.30.140,0.6047}|Exopolypho…	Intron-encoded homing endonuclease I-HmuI{d1u3em1,0.7117}|Xanthine oxidase, domain 3 (?){d1v97a6,0.6995}|ADC-like{d2jioa1,0.6576}|Pollen allergen PHL P 1 N-terminal domain {d1n10a2,0.6416}|Arsenite oxidase large subunit{d1g8ka1,0.6296}|Transcription-state regulator AbrB, the N-terminal DNA recognition domain{d1yfba1,0.608}|Aspartyl/glutamyl-tRNA(Asn/Gln) amidotransferase subunit B, GatB, N-termin…	0	0
PS_11-281_00000922	11-281_P	11-281	MSRVILSLTIVLLAFGSILGSHGHGACGEKSSEADYMIAMNTPQYNSGGPCHQNVVIRNKKNGKRVVAKVLDECPSCRFGDLDLSPSAFKAWENSRTASCPFVPASYLFLPVPSDF	HGACGEKSSEADYMIAMNTPQYNSGGPCHQNVVIRNKKNGKRVVAKVLDECPSCRFGDLDLSPSAFKAWENSRTASCPFVPASYLFLPVPSDF	116	93	0	NA	NA	NA	NA	NA	0	Non-apoplastic,0.51	Apoplastic: 0.62	NA	chlo:12,nucl:2	NA	0	5	0.0537634	CDD{DPBB_RlpA_EXP_N-like(20-91)}|Gene3D{RlpA-like domain superfamily(14-107)}|SUPERFAMILY{Barwin-like endoglucanases,RlpA-like domain superfamily(22-97)}	NA	NA	NA	0	90.1	0.821	0	cellulose binding protein {4jcw_A,0.8217} | EXLX1 {7wvr_A,0.7897} | cellulose binding protein {4l48_C,0.7846} | PA4485 {4avr_B,0.7822} | Kiwellin {4pmk_A,0.7795} | Kiwellin {4pmk_B,0.7786} | Ripening-related protein 3 {6fpg_E,0.7736} | Ripening-related protein 3 {6fpg_I,0.7715} | Kiwellin {4x9u_A,0.7625} | Epl1 protein{3m3g_A,0.7564}	RlpA-like domain{2.40.40.10,0.8278}|Barwin-like endoglucanases (2.40.40) {2.40.40.20,0.681}|Nucleic acid-binding proteins {2.40.50.140,0.6267}|SH3 type barrels. (2.30.30) {2.30.30.620,0.6225}|Ubiquitin fusion degradation protein UFD1, N-terminal domain {2.40.40.50,0.6163}|Jelly Rolls{2.60.120.10,0.6125}|Immunoglobulins {2.60.40.10,0.6006}|Transcription elongation factor, GreA/GreB, C-terminal dom…	GlcNAc-alpha-1,4-Gal-releasing endo-beta-galactosidase, GngC, C-terminal domain {d1upsa2,0.7489}|Pollen allergen PHL P 1 N-terminal domain {d1n10a2,0.7339}|Probable methyltransferase Rv2118c {d1i9ga_,0.7165}|GreA transcript cleavage factor, C-terminal domain{d1grja2,0.6661}|Membrane fusion ATPase p97 N-terminal domain , P97-Nn{d1e32a1,0.6584}|tRNA(1-methyladenosine) methyltransferase-like, Hypoth…	0	0
KAI9624453.1	PST-130_v2020_P	PST-130	MSRVILSLTIVLLAFGSILGSHGHGACGEKSSEADYMIAMNTPQYNSGGPCHQNVVIRNKKNGKRVVAKVLDECPSCRFGDLDLSPSAFKALGKLEDGVLPIDWQWT	HGACGEKSSEADYMIAMNTPQYNSGGPCHQNVVIRNKKNGKRVVAKVLDECPSCRFGDLDLSPSAFKALGKLEDGVLPIDWQWT	107	84	0	NA	NA	NA	NA	NA	0	Non-apoplastic,0.73	Apoplastic: 0.632	NA	chlo:13,mito:1	NA	0	4	0.047619	CDD{DPBB_RlpA_EXP_N-like(20-104)}|Gene3D{RlpA-like domain superfamily(14-107)}|Pfam{Lytic transglycolase,RlpA-like protein, double-psi beta-barrel domain(52-104)}|SUPERFAMILY{Barwin-like endoglucanases,RlpA-like domain superfamily(22-106)}	NA	NA	NA	0	95.7	0.85	0	Kiwellin {4x9u_A,0.8933} | Kiwellin {4x9u_B,0.8928} | cellulose binding protein {4jcw_A,0.8834} | cellulose binding protein {4l48_C,0.8795} | Kiwellin {4pmk_A,0.8724} | EXLX1 {7wvr_A,0.8714} | Kiwellin {4pmk_B,0.8708} | Ripening-related protein 3 {6fpg_D,0.8705} | Ripening-related protein 3 {6fpg_E,0.8701} | Ripening-related protein 3 {6fpg_I,0.87}	RlpA-like domain{2.40.40.10,0.8962}|Ubiquitin fusion degradation protein UFD1, N-terminal domain {2.40.40.50,0.6835}|Barwin-like endoglucanases (2.40.40) {2.40.40.20,0.665}|SH3 type barrels. (2.30.30) {2.30.30.620,0.6439}|Rossmann fold (3.40.50) {3.40.50.12440,0.6188}|Jelly Rolls{2.60.120.10,0.6133}|CD59 {2.10.60.10,0.5885}|Immunoglobulins {2.60.40.10,0.5835}|Single-stranded right-handed beta-hel…	GlcNAc-alpha-1,4-Gal-releasing endo-beta-galactosidase, GngC, C-terminal domain {d1upsa2,0.7489}|Pollen allergen PHL P 1 N-terminal domain {d1n10a2,0.7325}|NADH peroxidase, N- and C-terminal domain{d1nhpa1,0.72}|Endoglucanase (CMCase){d1wc2a1,0.6876}|GreA transcript cleavage factor, C-terminal domain{d1grja2,0.6591}|Barwin {d1bw3a_,0.6566}|Chromodomain-helicase-dna-binding protein 8, CHD8{d2ckaa1…	0	0
PST130_P503046	PST-130_v2011	PST-130	MHSRALVASILFSSNIAWASTIGSRADFNHHPRRLTSGEARYYELDTGAQTTCGGFHKSTEMICALGISAFGTGEHCGKSLVIHHGGKQVTCMVDDKCQSCTANSLDVSPAVFQALAPLSEGVLKNPSSLPDF	STIGSRADFNHHPRRLTSGEARYYELDTGAQTTCGGFHKSTEMICALGISAFGTGEHCGKSLVIHHGGKQVTCMVDDKCQSCTANSLDVSPAVFQALAPLSEGVLKNPSSLPDF	133	114	0	NA	NA	NA	NA	NA	0	Apoplastic,0.76	Apoplastic: 0.583	NA	nucl:9.5,cyto_nucl:6,chlo:2,cyto:1.5,mito:1	NA	0	6	0.0526316	CDD{DPBB_RlpA_EXP_N-like(38-125)}|Gene3D{RlpA-like domain superfamily(35-127)}|SUPERFAMILY{Barwin-like endoglucanases,RlpA-like domain superfamily(34-124)}	NA	NA	NA	0	88.1	0.796	0	cellulose binding protein {4l48_C,0.8438} | Papain inhibitor{5ntb_B,0.84} | Expansin-yoaJ {4fer_A,0.8225} | EXLX1 {7wvr_A,0.8039} | cellulose binding protein {4jcw_A,0.7971} | PA4485 {4avr_B,0.7835} | Ripening-related protein 3 {6fpg_H,0.7809} | Ripening-related protein 3 {6fpg_I,0.7809} | Ripening-related protein 3 {6fpg_D,0.7785} | Ripening-related protein 3 {6fpg_E,0.7735}	RlpA-like domain{2.40.40.10,0.8542}|Barwin-like endoglucanases (2.40.40) {2.40.40.20,0.6662}|Nucleic acid-binding proteins {2.40.50.140,0.5881}|Jelly Rolls{2.60.120.10,0.5826}|Immunoglobulin-like (2.60.40) {2.60.40.1980,0.5685}|Ubiquitin fusion degradation protein UFD1, N-terminal domain {2.40.40.50,0.5346}|Trypsin-like serine proteases {2.40.10.10,0.5292}	Protein EssC{d1wv3a1,0.8385}|Diol dehydratase-reactivating factor large subunit DdrA{d2d0oa2,0.6597}|Pollen allergen PHL P 1 N-terminal domain {d1n10a2,0.6445}|Barwin {d1bw3a_,0.6316}|Endoglucanase V (Eng V){d2enga_,0.616}|Peroxisome biogenesis factor 1 (PEX-1), N-terminal domain {d1wlfa2,0.6002}|Membrane fusion ATPase p97 N-terminal domain , P97-Nn{d1e32a1,0.5989}|Biotin repressor/biotin holoenz…	0	0
PS_11_281_scaffold_1824	11-281_H	11-281	MHSRALVASILFSSNIAWASTIGSRADFNHHPRGLTSGEARYYELDTGAQTTCGGFHKSTEMICALGISAFGTGEHCGKSLVIHHGGKQVTCMVDDKCQSCTANSLDVSPAVFQALAPLSEGVLKVDWNFV	STIGSRADFNHHPRGLTSGEARYYELDTGAQTTCGGFHKSTEMICALGISAFGTGEHCGKSLVIHHGGKQVTCMVDDKCQSCTANSLDVSPAVFQALAPLSEGVLKVDWNFV	131	112	0	NA	NA	NA	NA	NA	0	Apoplastic,0.81	Apoplastic: 0.694	NA	chlo:11,nucl:3	NA	0	6	0.0535714	CDD{DPBB_RlpA_EXP_N-like(38-128)}|Gene3D{RlpA-like domain superfamily(33-131)}|Pfam{Lytic transglycolase,RlpA-like protein, double-psi beta-barrel domain(38-128)}|SUPERFAMILY{Barwin-like endoglucanases,RlpA-like domain superfamily(33-131)}	NA	NA	NA	0	90.5	0.814	0	cellulose binding protein {4l48_C,0.8488} | Expansin-yoaJ {4fer_A,0.8443} | PA4485 {4avr_B,0.8416} | cellulose binding protein {4jcw_A,0.8276} | EXLX1 {7wvr_A,0.8267} | Papain inhibitor{5ntb_B,0.8249} | Kiwellin {4x9u_A,0.8201} | Ripening-related protein 3 {6fpg_H,0.8201} | Ripening-related protein 3 {6fpg_I,0.8195} | Kiwellin {4pmk_B,0.8189}	RlpA-like domain{2.40.40.10,0.8661}|Barwin-like endoglucanases (2.40.40) {2.40.40.20,0.7104}|Nucleic acid-binding proteins {2.40.50.140,0.6155}|Ubiquitin fusion degradation protein UFD1, N-terminal domain {2.40.40.50,0.5958}|Immunoglobulin-like (2.60.40) {2.60.40.1980,0.5822}|Elongation Factor Tu (Ef-tu); domain 3 (2.40.30) {2.40.30.230,0.5181}|Trypsin-like serine proteases {2.40.10.10,0.5109}	Pollen allergen PHL P 1 N-terminal domain {d1n10a2,0.6926}|Endoglucanase V (Eng V){d2enga_,0.6726}|N-terminal domain of VAT-N, VAT-Nn {d1cz4a1,0.6464}|Dimethylsulfoxide reductase (DMSO reductase){d1eu1a1,0.6202}|Membrane fusion ATPase p97 N-terminal domain , P97-Nn{d1e32a1,0.6095}|Barwin {d1bw3a_,0.609}|Endoglucanase (CMCase){d1wc2a1,0.6051}|Peroxisome biogenesis factor 1 (PEX-1), N-terminal doma…	0	0
PS_11_281_scaffold_7472	11-281_H	11-281	MSRVILSLTIVLLAFGSILGSHGHGHKAARSSGAFHGTATWFRPNVGACGEKSSEADYMIAMNTPQYNSGGPCHQNVVIRNKKNGKRVVAKVLDECPSCRFGDLDLSPSAFKAWENSRTASCPLIGNGPDDLK	SSGAFHGTATWFRPNVGACGEKSSEADYMIAMNTPQYNSGGPCHQNVVIRNKKNGKRVVAKVLDECPSCRFGDLDLSPSAFKAWENSRTASCPLIGNGPDDLK	133	103	0	NA	NA	NA	NA	NA	0	Non-apoplastic,0.5	Apoplastic: 0.704 Cytoplasmic: 0.511	NA	chlo:7,nucl:3,mito:2,cyto:1,extr:1	NA	0	5	0.0485437	CDD{DPBB_RlpA_EXP_N-like(37-113)}|Gene3D{RlpA-like domain superfamily(34-124)}|Pfam{Lytic transglycolase,RlpA-like protein, double-psi beta-barrel domain(36-117)}|SUPERFAMILY{Barwin-like endoglucanases,RlpA-like domain superfamily(29-116)}	NA	NA	NA	0	85.2	0.797	0	Ripening-related protein 3 {6ti2_A,0.7673} | cellulose binding protein {4l48_C,0.7517} | Ripening-related protein 3 {6fpg_I,0.7464} | Ripening-related protein 3 {6fpg_D,0.7463} | Ripening-related protein 3 {6fpg_E,0.7409} | PA4485 {4avr_B,0.739} | Ripening-related protein 3 {6fpg_H,0.7388} | cellulose binding protein {4jcw_A,0.7338} | Expansin-yoaJ {4fer_A,0.7081} | Kiwellin {4x9u_A,0.6836}	RlpA-like domain{2.40.40.10,0.7732}|Single-stranded right-handed beta-helix, Pectin lyase-like {2.160.20.10,0.727}|Alpha-ketoglutarate-dependent dioxygenase AlkB-like {2.60.120.590,0.6978}|Barwin-like endoglucanases (2.40.40) {2.40.40.20,0.6931}|SH2 domain{3.30.505.10,0.6931}|Ubiquitin fusion degradation protein UFD1, N-terminal domain {2.40.40.50,0.6816}|Nucleic acid-binding proteins {2.40.50.14…	Histidyl-tRNA synthetase (HisRS), C-terminal domain {d1kmma1,0.7983}|Endoglucanase (CMCase){d1wc2a1,0.7397}|Probable methyltransferase Rv2118c {d1i9ga_,0.7165}|Thioredoxin reductase{d1vdca2,0.6853}|ApaG {d1xvsa_,0.6821}|Membrane fusion ATPase p97 N-terminal domain , P97-Nn{d1e32a1,0.6742}|Peroxisome biogenesis factor 1 (PEX-1), N-terminal domain {d1wlfa2,0.6719}|ADC-like{d2jioa1,0.6643}|Pollen al…	0	0
DK0911_27128	Pst-DK0911_H	Pst-DK0911	MARLALMLAFLAVSLNHALLTVSRPAGIKETKSLARRYSGKGTWFIPDTGACGDTNSKSDYIVAMNYAQYNNGSPCHKVVVIKNKANNKVVKAKVTDECPGCPYGSLDLSPAAFKALGNLDTGVLPISWDWA	LLTVSRPAGIKETKSLARRYSGKGTWFIPDTGACGDTNSKSDYIVAMNYAQYNNGSPCHKVVVIKNKANNKVVKAKVTDECPGCPYGSLDLSPAAFKALGNLDTGVLPISWDWA	132	114	0	NA	NA	NA	NA	NA	0	Apoplastic,0.89	Apoplastic: 0.821	NA	chlo:7,mito:3,cyto:2,nucl:1,extr:1	NA	0	4	0.0350877	CDD{DPBB_RlpA_EXP_N-like(40-129)}|Gene3D{RlpA-like domain superfamily(37-131)}|Pfam{Lytic transglycolase,RlpA-like protein, double-psi beta-barrel domain(40-129)}|SUPERFAMILY{Barwin-like endoglucanases,RlpA-like domain superfamily(37-131)}	NA	NA	NA	0	93.2	0.815	0	cellulose binding protein {4l48_C,0.8417} | EXLX1 {7wvr_A,0.8386} | PA4485 {4avr_B,0.835} | cellulose binding protein {4jcw_A,0.8313} | Papain inhibitor{5ntb_B,0.8001} | Expansin-yoaJ {4fer_A,0.7952} | Ripening-related protein 3 {6ti2_A,0.7628} | Ripening-related protein 3 {6fpg_D,0.7476} | Ripening-related protein 3 {6fpg_E,0.747} | Ripening-related protein 3 {6fpg_I,0.7469}	RlpA-like domain{2.40.40.10,0.8631}|Barwin-like endoglucanases (2.40.40) {2.40.40.20,0.6871}|SH3 type barrels. (2.30.30) {2.30.30.100,0.6188}|Ubiquitin fusion degradation protein UFD1, N-terminal domain {2.40.40.50,0.5895}|Nucleic acid-binding proteins {2.40.50.140,0.5183}	Pollen allergen PHL P 1 N-terminal domain {d1n10a2,0.6755}|Membrane fusion ATPase p97 N-terminal domain , P97-Nn{d1e32a1,0.6511}|Arsenite oxidase large subunit{d1g8ka1,0.6339}|Endoglucanase (CMCase){d1wc2a1,0.6165}|Small nuclear ribonucleoprotein F, Smf {d1n9ra_,0.5936}|N-terminal domain of NSF-N, NSF-Nn {d1qcsa1,0.5841}|Purple acid phosphatase, N-terminal domain{d2qfra1,0.5776}|Peroxisome biogen…	0	0
Pst104E_28431	104E137A-_H	104E137A-	MASMIFNLFFILLSVITCIGSPVPEKKSQLDRLYSGKATWFIPDTGACGDVNSTEDYIVAMNHAQYQGGAPCHKTVSITNKATGKSVQAKVTDECPPCAYGSLDLSPSVFKALGNMDDGILPISWQFV	SPVPEKKSQLDRLYSGKATWFIPDTGACGDVNSTEDYIVAMNHAQYQGGAPCHKTVSITNKATGKSVQAKVTDECPPCAYGSLDLSPSVFKALGNMDDGILPISWQFV	128	108	0	NA	NA	NA	NA	NA	0	Apoplastic,0.67	Apoplastic: 0.669	NA	chlo:12,nucl:1,extr:1	NA	0	4	0.037037	NA	NA	NA	K20628,expansin	0	93.9	0.843	0	cellulose binding protein {4l48_C,0.8409} | PA4485 {4avr_B,0.8366} | EXLX1 {7wvr_A,0.8356} | cellulose binding protein {4jcw_A,0.8229} | Papain inhibitor{5ntb_B,0.8212} | Ripening-related protein 3 {6fpg_D,0.8123} | Ripening-related protein 3 {6fpg_H,0.8113} | Kiwellin {4x9u_A,0.8079} | Kiwellin {4pmk_B,0.8025} | Expansin-yoaJ {4fer_A,0.7872}	RlpA-like domain{2.40.40.10,0.8694}|Barwin-like endoglucanases (2.40.40) {2.40.40.20,0.692}|Trypsin-like serine proteases {2.40.10.10,0.6679}|Ubiquitin fusion degradation protein UFD1, N-terminal domain {2.40.40.50,0.6162}|SH3 type barrels. (2.30.30) {2.30.30.570,0.5396}|Nucleic acid-binding proteins {2.40.50.140,0.5216}|Immunoglobulin-like (2.60.40) {2.60.40.3820,0.5041}|RepB DNA-primase, N-term…	Pollen allergen PHL P 1 N-terminal domain {d1n10a2,0.7278}|Membrane fusion ATPase p97 N-terminal domain , P97-Nn{d1e32a1,0.6835}|Thioredoxin reductase{d1vdca2,0.6393}|Arsenite oxidase large subunit{d1g8ka1,0.6303}|Endoglucanase (CMCase){d1wc2a1,0.6126}|Barwin {d1bw3a_,0.6092}|Peroxisome biogenesis factor 1 (PEX-1), N-terminal domain {d1wlfa2,0.6069}|Hypothetical protein R12E2.13 (1D10){d1t9fa_,0.…	0	0
PS_11_281_scaffold_4833	11-281_H	11-281	MTSMIFNFFAILLLVASCINGTPVSQEKGSHLARRFTGHATYFAPGTGACGATNSGSDYIVAMNQAQYAGGSLCQKTVSIKNEASGKSVQAKVVDKCPGCAFGSLDLSPTVFSALGDMSAGVLPISWQLE	TPVSQEKGSHLARRFTGHATYFAPGTGACGATNSGSDYIVAMNQAQYAGGSLCQKTVSIKNEASGKSVQAKVVDKCPGCAFGSLDLSPTVFSALGDMSAGVLPISWQLE	130	109	0	NA	NA	NA	NA	NA	0	Apoplastic,0.89	Apoplastic: 0.644	NA	chlo:10,nucl:3,extr:1	NA	0	4	0.0366972	CDD{DPBB_RlpA_EXP_N-like(38-127)}|Gene3D{RlpA-like domain superfamily(35-129)}|Pfam{Lytic transglycolase,RlpA-like protein, double-psi beta-barrel domain(37-127)}|SUPERFAMILY{Barwin-like endoglucanases,RlpA-like domain superfamily(24-128)}	NA	NA	K20628,expansin	0	93.3	0.835	0	cellulose binding protein {4l48_C,0.8404} | EXLX1 {7wvr_A,0.8374} | CRISPR-associated endonuclease Cas9 1{6m0v_A,0.8281} | PA4485 {4avr_B,0.8211} | cellulose binding protein {4jcw_A,0.813} | Papain inhibitor{5ntb_B,0.8076} | Expansin-yoaJ {4fer_A,0.8075} | Kiwellin {4pmk_B,0.7944} | Kiwellin {4x9u_A,0.7781} | Kiwellin {4x9u_B,0.7777}	RlpA-like domain{2.40.40.10,0.8711}|Barwin-like endoglucanases (2.40.40) {2.40.40.20,0.6939}|Ubiquitin fusion degradation protein UFD1, N-terminal domain {2.40.40.50,0.6787}|Trypsin-like serine proteases {2.40.10.10,0.6771}|Immunoglobulins {2.60.40.10,0.625}|SH3 type barrels. (2.30.30) {2.30.30.100,0.6041}|Rhodopsin 7-helix transmembrane proteins{1.20.1070.10,0.5982}|Nucleic acid-binding proteins…	Pollen allergen PHL P 1 N-terminal domain {d1n10a2,0.7443}|Agglutinin {d1jlya1,0.7346}|Thioredoxin reductase{d1vdca2,0.665}|Membrane fusion ATPase p97 N-terminal domain , P97-Nn{d1e32a1,0.6274}|Endoglucanase (CMCase){d1wc2a1,0.6254}|Purple acid phosphatase, N-terminal domain{d2qfra1,0.6199}|Small nuclear ribonucleoprotein F, Smf {d1n9ra_,0.6105}|Peroxisome biogenesis factor 1 (PEX-1), N-terminal …	0	0
PS_11_281_scaffold_4832	11-281_H	11-281	MTSMIFDFFAILLLVASCINGTPVSQEKGSHLARRFTGHATYFAPGTGACGATNSGSDYIVAMNQAQYAGGSLCQKTVSIKNEASGKSVQAKVVDKCPGCAFGSLDLSPTVFSALGDMSAGVLPISWQLE	TPVSQEKGSHLARRFTGHATYFAPGTGACGATNSGSDYIVAMNQAQYAGGSLCQKTVSIKNEASGKSVQAKVVDKCPGCAFGSLDLSPTVFSALGDMSAGVLPISWQLE	130	109	0	NA	NA	NA	NA	NA	0	Apoplastic,0.89	Apoplastic: 0.598	NA	chlo:10,nucl:3,extr:1	NA	0	4	0.0366972	CDD{DPBB_RlpA_EXP_N-like(38-127)}|Gene3D{RlpA-like domain superfamily(35-129)}|Pfam{Lytic transglycolase,RlpA-like protein, double-psi beta-barrel domain(37-127)}|SUPERFAMILY{Barwin-like endoglucanases,RlpA-like domain superfamily(25-128)}	NA	NA	K20628,expansin	0	93.3	0.835	0	cellulose binding protein {4l48_C,0.8404} | EXLX1 {7wvr_A,0.8374} | CRISPR-associated endonuclease Cas9 1{6m0v_A,0.8281} | PA4485 {4avr_B,0.8211} | cellulose binding protein {4jcw_A,0.813} | Papain inhibitor{5ntb_B,0.8076} | Expansin-yoaJ {4fer_A,0.8075} | Kiwellin {4pmk_B,0.7944} | Kiwellin {4x9u_A,0.7781} | Kiwellin {4x9u_B,0.7777}	RlpA-like domain{2.40.40.10,0.8711}|Barwin-like endoglucanases (2.40.40) {2.40.40.20,0.6939}|Ubiquitin fusion degradation protein UFD1, N-terminal domain {2.40.40.50,0.6787}|Trypsin-like serine proteases {2.40.10.10,0.6771}|Immunoglobulins {2.60.40.10,0.625}|SH3 type barrels. (2.30.30) {2.30.30.100,0.6041}|Rhodopsin 7-helix transmembrane proteins{1.20.1070.10,0.5982}|Nucleic acid-binding proteins…	Pollen allergen PHL P 1 N-terminal domain {d1n10a2,0.7443}|Agglutinin {d1jlya1,0.7346}|Thioredoxin reductase{d1vdca2,0.665}|Membrane fusion ATPase p97 N-terminal domain , P97-Nn{d1e32a1,0.6274}|Endoglucanase (CMCase){d1wc2a1,0.6254}|Purple acid phosphatase, N-terminal domain{d2qfra1,0.6199}|Small nuclear ribonucleoprotein F, Smf {d1n9ra_,0.6105}|Peroxisome biogenesis factor 1 (PEX-1), N-terminal …	0	0
PS_11_281_scaffold_7394	11-281_H	11-281	MARLALMLAFLAVSLNHALLTVSRPAGIKETKSLARRYSGKGTWFIPDTGACGDTNSKSDYIVAMNYAQYNNGSPCHKVVVIKNKANNKVVKAKVTDECPGCPYGSLDLSPAAFKALGNLDTGVLPISWDWA	LLTVSRPAGIKETKSLARRYSGKGTWFIPDTGACGDTNSKSDYIVAMNYAQYNNGSPCHKVVVIKNKANNKVVKAKVTDECPGCPYGSLDLSPAAFKALGNLDTGVLPISWDWA	132	114	0	NA	NA	NA	NA	NA	0	Apoplastic,0.89	Apoplastic: 0.821	NA	chlo:7,mito:3,cyto:2,nucl:1,extr:1	NA	0	4	0.0350877	CDD{DPBB_RlpA_EXP_N-like(40-129)}|Gene3D{RlpA-like domain superfamily(37-131)}|Pfam{Lytic transglycolase,RlpA-like protein, double-psi beta-barrel domain(40-129)}|SUPERFAMILY{Barwin-like endoglucanases,RlpA-like domain superfamily(37-131)}	NA	NA	NA	0	93.2	0.815	0	cellulose binding protein {4l48_C,0.8418} | EXLX1 {7wvr_A,0.8386} | cellulose binding protein {4jcw_A,0.8314} | PA4485 {4avr_B,0.8221} | Papain inhibitor{5ntb_B,0.8003} | Expansin-yoaJ {4fer_A,0.7951} | Ripening-related protein 3 {6ti2_A,0.7628} | Ripening-related protein 3 {6fpg_D,0.7475} | Ripening-related protein 3 {6fpg_E,0.747} | Ripening-related protein 3 {6fpg_I,0.7468}	RlpA-like domain{2.40.40.10,0.8631}|Barwin-like endoglucanases (2.40.40) {2.40.40.20,0.6865}|Ubiquitin fusion degradation protein UFD1, N-terminal domain {2.40.40.50,0.5876}|Nucleic acid-binding proteins {2.40.50.140,0.5576}	Pollen allergen PHL P 1 N-terminal domain {d1n10a2,0.6907}|Membrane fusion ATPase p97 N-terminal domain , P97-Nn{d1e32a1,0.6513}|Arsenite oxidase large subunit{d1g8ka1,0.634}|Endoglucanase (CMCase){d1wc2a1,0.6147}|Sm-Like archaeal protein Smap3{d1m5q1_,0.5974}|N-terminal domain of NSF-N, NSF-Nn {d1qcsa1,0.5842}|29-kDa galactose-binding lectin{d2zqoa1,0.5834}|Purple acid phosphatase, N-terminal do…	0	0
PST130_P492744	PST-130_v2011	PST-130	MARLALMLAFLAVSLNHALLTVSRPAGIKETKSLARRYSGKGTWFIPDTGACGDTNSKSDYIVAMNYAQYNNGSPCHKVVVIKNKANNKVVKAKVTDECPGCPYGSLDLSPAAFKALGNLDTGVLPISWDWA	LLTVSRPAGIKETKSLARRYSGKGTWFIPDTGACGDTNSKSDYIVAMNYAQYNNGSPCHKVVVIKNKANNKVVKAKVTDECPGCPYGSLDLSPAAFKALGNLDTGVLPISWDWA	132	114	0	NA	NA	NA	NA	NA	0	Apoplastic,0.89	Apoplastic: 0.821	NA	chlo:7,mito:3,cyto:2,nucl:1,extr:1	NA	0	4	0.0350877	CDD{DPBB_RlpA_EXP_N-like(40-129)}|Gene3D{RlpA-like domain superfamily(37-131)}|Pfam{Lytic transglycolase,RlpA-like protein, double-psi beta-barrel domain(40-129)}|SUPERFAMILY{Barwin-like endoglucanases,RlpA-like domain superfamily(37-131)}	NA	NA	NA	0	93.2	0.815	0	cellulose binding protein {4l48_C,0.8418} | EXLX1 {7wvr_A,0.8386} | cellulose binding protein {4jcw_A,0.8314} | PA4485 {4avr_B,0.8221} | Papain inhibitor{5ntb_B,0.8003} | Expansin-yoaJ {4fer_A,0.7951} | Ripening-related protein 3 {6ti2_A,0.7629} | Ripening-related protein 3 {6fpg_D,0.7475} | Ripening-related protein 3 {6fpg_E,0.747} | Ripening-related protein 3 {6fpg_I,0.7469}	RlpA-like domain{2.40.40.10,0.8631}|Barwin-like endoglucanases (2.40.40) {2.40.40.20,0.686}|Ubiquitin fusion degradation protein UFD1, N-terminal domain {2.40.40.50,0.5877}|Nucleic acid-binding proteins {2.40.50.140,0.5576}	Pollen allergen PHL P 1 N-terminal domain {d1n10a2,0.697}|Membrane fusion ATPase p97 N-terminal domain , P97-Nn{d1e32a1,0.6513}|Arsenite oxidase large subunit{d1g8ka1,0.6339}|Endoglucanase (CMCase){d1wc2a1,0.6154}|Sm-Like archaeal protein Smap3{d1m5q1_,0.5971}|N-terminal domain of NSF-N, NSF-Nn {d1qcsa1,0.5843}|29-kDa galactose-binding lectin{d2zqoa1,0.5834}|Purple acid phosphatase, N-terminal do…	0	0
