# Supplementary material for: A Puccinia striiformis f. sp. tritici Effector with DPBB Domain Suppresses Wheat Defense
Source: Plants (Basel). 2025 Feb 2;14(3):435. doi: 10.3390/plants14030435 (PMC11820871; doi:10.3390/plants14030435)
Supplement: Supplementary file 1 [file plants-14-00435-s001.zip › Table S2.xlsx]

## Sheet: Table S2
Table S2. Pst-DPBB structural homologs in PDB Database
Target	Description	Scientific Name	Prob.	Seq. Id.	TM-score	Score	Query Pos.	Target Pos.
5ntb-assembly2_B	Streptomyces papain inhibitor (SPI)	Streptomyces mobaraensis	0.98	28	0.794	78	14-112 (112)	5-109 (110)
4avr-assembly1_B	Crystal structure of the hypothetical protein Pa4485 from Pseudomonas aeruginosa	Pseudomonas aeruginosa PAO1	0.94	20	0.777	71	16-112 (112)	1-94 (94)
4pmk-assembly2_B	Crystal structure of kiwellin	Actinidia chinensis	0.99	25.6	0.734	81	14-112 (112)	24-140 (140)
4x9u-assembly2_B	Crystal structure of the kiwifruit allergen Act d 5	Actinidia deliciosa	0.99	25.2	0.728	81	14-112 (112)	25-143 (143)
6fpg-assembly1_D	Structure of the Ustilago maydis chorismate mutase 1 in complex with a Zea mays kiwellin	Zea mays	0.99	23.9	0.71	81	14-112 (112)	35-151 (153)
6fpg-assembly2_H	Structure of the Ustilago maydis chorismate mutase 1 in complex with a Zea mays kiwellin	Zea mays	0.99	23.9	0.707	81	14-112 (112)	37-153 (154)
6fpg-assembly2_I	Structure of the Ustilago maydis chorismate mutase 1 in complex with a Zea mays kiwellin	Zea mays	0.99	23.9	0.707	81	14-112 (112)	37-153 (154)
6fpg-assembly1_E	Structure of the Ustilago maydis chorismate mutase 1 in complex with a Zea mays kiwellin	Zea mays	0.99	23.5	0.701	81	14-112 (112)	37-155 (157)
4pmk-assembly1_A	Crystal structure of kiwellin	Actinidia chinensis	0.99	25.2	0.699	81	14-112 (112)	40-158 (158)
6ti2-assembly1_A	Structure of the Ustilago maydis chorismate mutase 1 in complex with KWL1-b from Zea mays	Zea mays	0.98	22.6	0.69	80	14-112 (112)	40-158 (163)
7dvh-assembly4_C	Crystal structure of the computationally designed reDPBB_sym4 protein	synthetic construct	0.77	7.7	0.669	60	14-112 (112)	1-87 (87)
7dww-assembly2_A	Crystal structure of the computationally designed msDPBB_sym2 protein	synthetic construct	0.75	8.7	0.667	59	15-112 (112)	1-86 (86)
7di0-assembly3_C	Crystal structure of the rationally designed apDPBB_sym_79 protein	synthetic construct	0.75	7.8	0.663	59	15-112 (112)	1-87 (88)
4x9u-assembly1_A	Crystal structure of the kiwifruit allergen Act d 5	Actinidia deliciosa	0.99	25.2	0.662	81	14-112 (112)	64-182 (182)
7du6-assembly1_A	Crystal structure of the rationally designed mkDPBB_sym2 protein	synthetic construct	0.75	7.8	0.662	59	15-112 (112)	1-86 (86)
7dbo-assembly1_A	DPBB domain of VCP-like ATPase from Thermoplasma acidophilum	Thermoplasma acidophilum DSM 1728	0.77	7.4	0.659	60	10-112 (112)	1-90 (91)
7du7-assembly2_B	Crystal structure of the rationally designed mkDPBB_sym1 protein	synthetic construct	0.72	7.8	0.659	58	15-112 (112)	1-86 (86)
3m3g-assembly1_A	Crystal structure of Sm1, an elicitor of plant defence responses from Trichoderma virens.	Trichoderma virens Gv29-8	0.9	10	0.659	67	19-112 (112)	1-113 (120)
4jp7-assembly2_B	High resolution structure of a papaya barwin-like protein (crystal form 2)	Carica papaya	0.91	17.4	0.659	68	15-112 (112)	1-118 (122)
3suj-assembly1_A	Crystal structure of cerato-platanin 1 from M. perniciosa (MpCP1)	Moniliophthora perniciosa	0.91	12	0.657	68	18-112 (112)	1-117 (123)
7dbo-assembly2_B	DPBB domain of VCP-like ATPase from Thermoplasma acidophilum	Thermoplasma acidophilum DSM 1728	0.72	7.9	0.655	58	16-112 (112)	1-85 (86)
3sul-assembly1_A	Crystal structure of cerato-platanin 3 from M. perniciosa (MpCP3)	Moniliophthora perniciosa	0.9	13.1	0.654	67	17-112 (112)	1-114 (121)
7di1-assembly2_B	Crystal structure of the rationally designed mkDPBB_sym_86 protein	synthetic construct	0.77	8.6	0.654	60	13-112 (112)	4-91 (92)
7dg7-assembly1_A	DPBB domain of VCP-like ATPase from Methanopyrus kandleri	Methanopyrus kandleri AV19	0.72	5.8	0.654	58	15-112 (112)	1-86 (86)
7ksn-assembly2_B	Crystal Structure of Sugarwin	Saccharum hybrid cultivar SP80-3280	0.91	18.4	0.652	68	14-112 (112)	3-120 (124)
3suk-assembly2_B	Crystal structure of cerato-platanin 2 from M. perniciosa (MpCP2)	Moniliophthora perniciosa	0.91	12.9	0.652	68	17-112 (112)	1-117 (124)
7dvc-assembly6_D	Crystal structure of the computationally designed reDPBB_sym1 protein	synthetic construct	0.72	6.7	0.647	58	14-111 (112)	1-87 (87)
7dg9-assembly1_A	DPBB domain of VCP-like ATPase from Aeropyrum pernix	Aeropyrum pernix K1	0.75	7.6	0.646	59	13-112 (112)	2-90 (90)
7dvf-assembly1_A	Crystal structure of the computationally designed reDPBB_sym2 protein	synthetic construct	0.66	6.9	0.638	56	16-111 (112)	1-85 (85)
3sum-assembly3_C	Crystal structure of cerato-platanin 5 from M. perniciosa (MpCP5)	Moniliophthora perniciosa	0.91	11	0.627	68	17-112 (112)	1-120 (136)
4jjo-assembly1_A	crystal structure of apo-clavibacter Michiganensis expansin	Clavibacter michiganensis	0.98	24.5	0.619	78	15-112 (112)	1-102 (202)
4l48-assembly2_C	Crystal structure of d78n mutant clavibacter michiganensis expansin in complex with cellohexaose	Clavibacter michiganensis subsp. michiganensis NCPPB 382	0.98	24.5	0.619	78	15-112 (112)	1-102 (202)
1bw4-assembly1_A	THREE-DIMENSIONAL STRUCTURE IN SOLUTION OF BARWIN, A PROTEIN FROM BARLEY SEED	Hordeum vulgare	0.84	18.5	0.61	63	15-112 (112)	1-121 (125)
7wvr-assembly1_A	Crystal structure of Talaromyces leycettanus JCM12802 expansin	Evansstolkia leycettana	0.97	30.7	0.606	76	15-112 (112)	1-101 (199)
4fer-assembly1_A	Crystal structure of Bacillus Subtilis expansin (EXLX1) in complex with cellohexaose	Bacillus subtilis subsp. subtilis str. 168	0.97	19.2	0.604	77	14-112 (112)	3-105 (207)
5t5i-assembly1_D	TUNGSTEN-CONTAINING FORMYLMETHANOFURAN DEHYDROGENASE FROM METHANOTHERMOBACTER WOLFEII, ORTHORHOMBIC FORM AT 1.9 A	Methanothermobacter wolfeii	0.8	4.1	0.578	61	17-112 (112)	1-110 (130)
1n10-assembly2_B	Crystal Structure of Phl p 1, a Major Timothy Grass Pollen Allergen	Phleum pratense	0.96	17.6	0.565	74	13-112 (112)	14-126 (228)
7xc8-assembly1_A	Crystal structure of cotton alpha-like expansin GhEXLA1	Gossypium hirsutum	0.96	16.9	0.564	74	14-112 (112)	1-116 (229)
7bkb-assembly1_J	Formate dehydrogenase - heterodisulfide reductase - formylmethanofuran dehydrogenase complex from Methanospirillum hungatei (hexameric, composite structure)	Methanospirillum hungatei JF-1	0.75	5.8	0.555	59	17-112 (112)	1-110 (131)
2ki8-assembly1_A	Solution NMR structure of tungsten formylmethanofuran dehydrogenase subunit D from Archaeoglobus fulgidus, Northeast Structural Genomics Consortium target AtT7	Archaeoglobus fulgidus	0.77	4.9	0.541	60	14-112 (112)	21-130 (146)
7tvn-assembly1_A	Viral AMG chitosanase V-Csn, D148N mutant	unclassified sequences	0.92	6.8	0.535	69	11-112 (112)	1-188 (225)
7tvp-assembly1_A	Viral AMG chitosanase V-Csn, E157Q mutant, chitotriose complex	unclassified sequences	0.91	7.3	0.534	68	11-112 (112)	1-188 (225)
7tvm-assembly1_B	Viral AMG chitosanase V-Csn, apo structure, crystal form 2	unclassified sequences	0.91	6.8	0.534	68	12-112 (112)	1-186 (223)
2c45-assembly1_C	NATIVE PRECURSOR OF PYRUVOYL DEPENDENT ASPARTATE DECARBOXYLASE	Mycobacterium tuberculosis	0.54	5.9	0.524	52	15-112 (112)	9-90 (113)
3oug-assembly1_A	Crystal structure of cleaved L-aspartate-alpha-decarboxylase from Francisella tularensis	Francisella tularensis subsp. tularensis SCHU S4	0.51	4.8	0.523	51	15-112 (112)	8-89 (107)
1pt1-assembly1_A	Unprocessed Pyruvoyl Dependent Aspartate Decarboxylase with Histidine 11 Mutated to Alanine	Escherichia coli	0.54	12.5	0.519	52	15-112 (112)	10-92 (117)
2yuj-assembly1_A	Solution structure of human ubiquitin fusion degradation protein 1 homolog UFD1	Homo sapiens	0.84	9.8	0.517	63	7-112 (112)	3-112 (190)
1pqf-assembly1_B-2	Glycine 24 to Serine mutation of aspartate decarboxylase	Escherichia coli	0.54	11.6	0.517	52	14-112 (112)	8-90 (116)
1pyq-assembly1_A	Unprocessed Aspartate Decarboxylase Mutant, with Alanine inserted at position 24	Escherichia coli	0.57	11.5	0.517	53	15-112 (112)	12-95 (120)
1pqe-assembly1_A	S25A mutant of pyruvoyl dependent aspartate decarboxylase	Escherichia coli	0.54	11.5	0.512	52	15-112 (112)	8-90 (117)
1pt0-assembly1_A	Unprocessed Pyruvoyl Dependent Aspartate Decarboxylase with an Alanine insertion at position 26	Escherichia coli	0.54	10.4	0.512	52	15-112 (112)	9-92 (117)
1ppy-assembly1_A	Native precursor of pyruvoyl dependent Aspartate decarboxylase	Escherichia coli	0.54	11.4	0.511	52	14-112 (112)	8-90 (118)
3oug-assembly1_C	Crystal structure of cleaved L-aspartate-alpha-decarboxylase from Francisella tularensis	Francisella tularensis subsp. tularensis SCHU S4	0.44	2.9	0.507	49	15-112 (112)	9-87 (106)
2eng-assembly1_A	ENDOGLUCANASE V	Humicola insolens	0.84	6.8	0.505	63	17-112 (112)	1-182 (205)
4kdi-assembly1_A	Crystal structure of p97/VCP N in complex with OTU1 UBXL	Homo sapiens	0.69	5.7	0.505	57	12-112 (112)	2-85 (157)
1hd5-assembly1_A	Endoglucanase from Humicola insolens AT 1.7A resolution	Humicola insolens	0.84	6.8	0.504	63	17-112 (112)	1-182 (205)
4rv0-assembly3_E	Crystal structure of TN complex	Drosophila melanogaster	0.69	7.6	0.5	57	12-112 (112)	4-87 (159)
1pqf-assembly1_A-2	Glycine 24 to Serine mutation of aspartate decarboxylase	Escherichia coli	0.54	12.5	0.499	52	15-112 (112)	12-94 (127)
4crz-assembly1_A	Direct visualisation of strain-induced protein prost-translational modification	Escherichia coli K-12	0.54	11.5	0.499	52	15-112 (112)	9-91 (127)
3qq8-assembly1_A	Crystal structure of p97-N in complex with FAF1-UBX	Homo sapiens	0.75	5.4	0.497	59	8-112 (112)	6-96 (177)
4azd-assembly1_A	T57V mutant of aspartate decarboxylase	Escherichia coli K-12	0.51	8.4	0.497	51	15-112 (112)	13-95 (122)
4cs0-assembly1_A	Direct visualisation of strain-induced protein post-translational modification	Escherichia coli K-12	0.54	9.5	0.495	52	15-112 (112)	9-91 (127)
3qc8-assembly1_A	Crystal Structure of FAF1 UBX Domain In Complex with p97/VCP N Domain Reveals The Conserved FcisP Touch-Turn Motif of UBX Domain Suffering Conformational Change	Homo sapiens	0.72	6	0.495	58	16-112 (112)	1-83 (170)
4wlk-assembly1_B	Stationary Phase Survival Protein YuiC from B.subtilis complexed with reaction product	Bacillus subtilis subsp. subtilis str. 168	0.57	14.5	0.483	53	12-103 (112)	9-106 (144)
1wlf-assembly1_A	Structure of the N-terminal domain of PEX1 AAA-ATPase: Characterization of a putative adaptor-binding domain	Mus musculus	0.63	5.8	0.478	55	15-112 (112)	1-82 (164)
1cz5-assembly1_A	NMR STRUCTURE OF VAT-N: THE N-TERMINAL DOMAIN OF VAT (VCP-LIKE ATPASE OF THERMOPLASMA)	Thermoplasma acidophilum	0.69	7.6	0.476	57	13-112 (112)	3-90 (185)
1pqh-assembly1_A	Serine 25 to Threonine mutation of aspartate decarboxylase	Escherichia coli	0.41	5.7	0.476	48	15-112 (112)	12-92 (119)
3tm7-assembly1_B	Processed Aspartate Decarboxylase Mutant with Asn72 mutated to Ala	Escherichia coli K-12	0.28	14.8	0.47	43	44-112 (112)	1-66 (94)
2pjh-assembly1_B	Strctural Model of the p97 N domain- npl4 UBD complex	Mus musculus	0.69	5.7	0.469	57	12-112 (112)	2-85 (193)
1qcs-assembly1_A	N-TERMINAL DOMAIN OF N-ETHYLMALEIMIDE SENSITIVE FACTOR (NSF)	Cricetulus griseus	0.69	6	0.466	57	14-112 (112)	2-84 (195)
4d7z-assembly1_B	E. coli L-aspartate-alpha-decarboxylase mutant N72Q to a resolution of 1.9 Angstroms	Escherichia coli	0.25	12.1	0.461	42	45-112 (112)	1-65 (94)
3tm7-assembly1_D	Processed Aspartate Decarboxylase Mutant with Asn72 mutated to Ala	Escherichia coli K-12	0.28	13.6	0.457	43	44-112 (112)	1-66 (101)
1pyu-assembly1_B	Processed Aspartate Decarboxylase Mutant with Ser25 mutated to Cys	Escherichia coli	0.23	8.3	0.443	41	44-112 (112)	1-65 (92)
1zc1-assembly1_A	Ufd1 exhibits the AAA-ATPase fold with two distinct ubiquitin interaction sites	Saccharomyces cerevisiae	0.63	5.5	0.442	55	14-112 (112)	20-117 (208)
7a8y-assembly1_BBB	X-ray crystal structure of Aspartate alpha-decarboxylase in complex with D-Serine	Escherichia coli	0.23	9.5	0.442	41	44-112 (112)	1-66 (94)
6qk4-assembly1_B	Lytic transglycosylase, LtgG, of Burkholderia pseudomallei.	Burkholderia pseudomallei	0.84	2.7	0.44	63	9-112 (112)	8-327 (331)
2pic-assembly1_A	E. coli lytic transglycosylase MltA-D308A in apo-2 form	Escherichia coli K-12	0.82	1.8	0.432	62	8-112 (112)	11-332 (336)
4cry-assembly1_G	Direct visualisation of strain-induced protein post-translational modification	Escherichia coli K-12	0.23	8.3	0.43	41	44-112 (112)	1-65 (102)
7ogp-assembly1_A	Structure of the apo-state of the bacteriophage PhiKZ non-virion RNA polymerase - class including clamp	Pseudomonas phage phiKZ	0.82	2.8	0.427	62	1-112 (112)	111-303 (361)
2gae-assembly1_A	Crystal structure of MltA from E. coli	Escherichia coli	0.77	2.1	0.426	60	8-112 (112)	9-330 (333)
5ls7-assembly1_D	Complex of wild type E. coli alpha aspartate decarboxylase with its processing factor PanZ	Escherichia coli K-12	0.21	7	0.422	40	45-112 (112)	1-64 (101)
7s01-assembly1_d	X-ray structure of the phage AR9 non-virion RNA polymerase holoenzyme in complex with a forked oligonucleotide containing the P077 promoter	Bacillus phage AR9	0.84	5.4	0.416	63	1-112 (112)	220-387 (426)
5cuo-assembly1_A	Structure of Rhodopseudomonas palustris PduL - CoA bound form	Rhodopseudomonas palustris BisB18	0.41	4.5	0.406	48	16-110 (112)	1-188 (188)
7s00-assembly1_f	X-ray structure of the phage AR9 non-virion RNA polymerase core	Bacillus phage AR9	0.77	2	0.405	60	1-112 (112)	1-371 (410)
6hd3-assembly1_A	Common mode of remodeling AAA ATPases p97/CDC48 by their disassembly cofactors ASPL/PUX1	Arabidopsis thaliana	0.77	6.1	0.389	60	6-112 (112)	1-95 (450)
7pux-assembly1_A	Structure of p97 N-D1(L198W) in complex with Fragment TROLL2	Homo sapiens	0.75	6.3	0.385	59	7-112 (112)	1-91 (444)
7dkk-assembly4_D	De novo design protein XM2H	synthetic construct	0.14	5	0.383	35	15-112 (112)	2-89 (89)
5kiy-assembly1_A	p97 ND1-A232E in complex with VIMP	Homo sapiens	0.72	6.3	0.381	58	6-112 (112)	4-96 (454)
3hu2-assembly1_B	Structure of p97 N-D1 R86A mutant in complex with ATPgS	Homo sapiens	0.72	6.2	0.381	58	6-112 (112)	2-94 (452)
3hu1-assembly1_B	Structure of p97 N-D1 R95G mutant in complex with ATPgS	Homo sapiens	0.72	6.2	0.38	58	6-112 (112)	2-94 (451)
7oat-assembly1_B	Structural basis for targeted p97 remodelling by ASPL as prerequisite for p97 trimethylation by METTL21D	Homo sapiens	0.72	6	0.378	58	16-112 (112)	1-83 (434)
4ko8-assembly1_A	Structure of p97 N-D1 R155H mutant in complex with ATPgS	Homo sapiens	0.72	5.2	0.378	58	6-112 (112)	1-92 (456)
5ifs-assembly1_D	Quantitative interaction mapping reveals an extended ubiquitin regulatory domain in ASPL that disrupts functional p97 hexamers and induces cell death	Homo sapiens	0.72	6.7	0.377	58	12-112 (112)	2-85 (443)
7skn-assembly1_B	De novo synthetic protein DIG8-CC (tetragonal space group)	synthetic construct	0.1	5.9	0.377	31	18-112 (112)	7-62 (73)
8hl7-assembly1_B	Crystal structure of p97 N/D1 in complex with a valosin-containing protein methyltransferase	Homo sapiens	0.69	6	0.376	57	16-112 (112)	1-83 (416)
5kiw-assembly1_A	p97 ND1-L198W in complex with VIMP	Homo sapiens	0.72	5.7	0.374	58	12-112 (112)	2-85 (440)
5dyi-assembly2_H	Structure of p97 N-D1 wild-type in complex with ADP	Homo sapiens	0.72	5.7	0.374	58	12-112 (112)	2-85 (439)
1e32-assembly1_A	Structure of the N-Terminal domain and the D1 AAA domain of membrane fusion ATPase p97	Mus musculus	0.69	5.7	0.374	57	12-112 (112)	2-85 (438)
8hrz-assembly1_D	Crystal structure of the p97-N/D1 hexamer in complex with six p47-UBX domains	Homo sapiens	0.69	5.7	0.374	57	12-112 (112)	1-84 (436)
6hd3-assembly1_C	Common mode of remodeling AAA ATPases p97/CDC48 by their disassembly cofactors ASPL/PUX1	Arabidopsis thaliana	0.69	6.6	0.373	57	12-112 (112)	1-85 (435)
6hd0-assembly1_C	Common mode of remodeling AAA ATPases p97/CDC48 by their disassembly cofactors ASPL/PUX1	Homo sapiens	0.69	6	0.369	57	16-112 (112)	1-83 (437)
4ga5-assembly4_D	Crystal structure of AMP phosphorylase C-terminal deletion mutant in the apo-form	Thermococcus kodakarensis KOD1	0.72	11.2	0.368	58	17-112 (112)	1-82 (493)
5ifw-assembly1_B	Quantitative interaction mapping reveals an extended ubiquitin regulatory domain in ASPL that disrupts functional p97 hexamers and induces cell death	Homo sapiens	0.77	6.3	0.362	60	8-112 (112)	1-93 (702)
8f72-assembly1_A	Phage P32 gp64- RNA polymerase	Phage #D	0.72	4.1	0.36	58	5-112 (112)	235-339 (593)
6e5c-assembly1_A	Solution NMR structure of a de novo designed double-stranded beta-helix	synthetic construct	0.1	4.1	0.359	31	15-112 (112)	2-78 (78)
7skp-assembly1_B	De novo synthetic protein DIG14 (tetragonal space group)	synthetic construct	0.09	5.5	0.358	30	18-112 (112)	6-68 (76)
5e7p-assembly2_B	Crystal Structure of MSMEG_0858 (Uniprot A0QQS4), a AAA ATPase.	Mycolicibacterium smegmatis MC2 155	0.75	7.7	0.355	59	13-112 (112)	1-88 (704)
5e7p-assembly1_A	Crystal Structure of MSMEG_0858 (Uniprot A0QQS4), a AAA ATPase.	Mycolicibacterium smegmatis MC2 155	0.75	7.7	0.355	59	13-112 (112)	2-89 (719)
1fdi-assembly1_A	OXIDIZED FORM OF FORMATE DEHYDROGENASE H FROM E. COLI COMPLEXED WITH THE INHIBITOR NITRITE	Escherichia coli	0.75	3.7	0.353	59	10-112 (112)	570-688 (715)
2nap-assembly1_A	DISSIMILATORY NITRATE REDUCTASE (NAP) FROM DESULFOVIBRIO DESULFURICANS	Desulfovibrio desulfuricans	0.75	3.7	0.351	59	10-112 (112)	603-720 (720)
6cz7-assembly1_A	The arsenate respiratory reductase (Arr) complex from Shewanella sp. ANA-3	Shewanella sp. ANA-3	0.75	5.1	0.351	59	10-112 (112)	672-814 (814)
7jy5-assembly1_A	Structure of human p97 in complex with ATPgammaS and Npl4/Ufd1 (masked around p97)	Homo sapiens	0.72	5.3	0.349	58	6-112 (112)	2-94 (731)
2jiq-assembly1_A	A New Catalytic Mechanism of Periplasmic Nitrate Reductase from Desulfovibrio desulfuricans ATCC 27774 from Crystallographic and EPR Data and based on detailed analysis of the sixth ligand	Desulfovibrio desulfuricans	0.72	3	0.349	58	10-112 (112)	603-720 (720)
3cf2-assembly1_A	Structure of P97/vcp in complex with ADP/AMP-PNP	Mus musculus	0.72	5.7	0.347	58	12-112 (112)	2-85 (659)
6opc-assembly1_F	Cdc48 Hexamer in a complex with substrate and Shp1(Ubx Domain)	Saccharomyces cerevisiae	0.72	7.6	0.346	58	12-112 (112)	2-85 (681)
6btm-assembly1_B	Structure of Alternative Complex III from Flavobacterium johnsoniae (Wild Type)	Flavobacterium johnsoniae UW101	0.77	5.7	0.346	60	18-112 (112)	483-614 (948)
5c18-assembly1_E	p97-delta709-728 in complex with ATP-gamma-S	Homo sapiens	0.72	5.7	0.346	58	12-112 (112)	1-86 (723)
7r7s-assembly1_D	p47-bound p97-R155H mutant with ATPgammaS	Homo sapiens	0.72	6.5	0.346	58	10-112 (112)	1-85 (721)
1r7r-assembly1_A	The crystal structure of murine p97/VCP at 3.6A	Mus musculus	0.69	6.5	0.345	57	10-112 (112)	4-89 (683)
7bpa-assembly1_A	Human AAA+ ATPase VCP mutant - T76A, AMP-PNP-bound form, Conformation I	Homo sapiens	0.72	5.5	0.345	58	11-112 (112)	1-88 (742)
7r7t-assembly1_C	p47-bound p97-R155H mutant with ADP	Homo sapiens	0.72	5.6	0.345	58	10-112 (112)	1-88 (731)
7r7t-assembly1_B	p47-bound p97-R155H mutant with ADP	Homo sapiens	0.72	6.6	0.345	58	11-112 (112)	1-88 (727)
5c1b-assembly1_F	p97-delta709-728 in complex with a UFD1-SHP peptide	Homo sapiens	0.72	5.7	0.344	58	12-112 (112)	2-85 (724)
6opc-assembly1_E	Cdc48 Hexamer in a complex with substrate and Shp1(Ubx Domain)	Saccharomyces cerevisiae	0.72	7.6	0.344	58	12-112 (112)	2-85 (716)
8u0v-assembly1_D	S. cerevisiae Pex1/Pex6 with 1 mM ATP	Saccharomyces cerevisiae	0.77	4.5	0.344	60	14-112 (112)	200-299 (1030)
5c1a-assembly2_L	p97-N750D/R753D/M757D/Q760D in complex with ATP-gamma-S	Homo sapiens	0.72	5.7	0.344	58	12-112 (112)	2-85 (735)
2e7z-assembly1_A	Acetylene Hydratase from Pelobacter acetylenicus	Syntrophotalea acetylenica	0.69	2.6	0.343	57	10-112 (112)	589-727 (727)
5c1a-assembly2_K	p97-N750D/R753D/M757D/Q760D in complex with ATP-gamma-S	Homo sapiens	0.72	5.7	0.343	58	12-112 (112)	2-85 (744)
3ir6-assembly1_A	Crystal structure of NarGHI mutant NarG-H49S	Escherichia coli K-12	0.8	2.9	0.343	61	9-112 (112)	1060-1216 (1233)
3egw-assembly1_A	The crystal structure of the NarGHI mutant NarH - C16A	Escherichia coli K-12	0.8	3.5	0.343	61	9-112 (112)	1071-1227 (1244)
6opc-assembly1_A	Cdc48 Hexamer in a complex with substrate and Shp1(Ubx Domain)	Saccharomyces cerevisiae	0.72	7.6	0.343	58	12-112 (112)	2-85 (733)
3ir5-assembly1_A	Crystal structure of NarGHI mutant NarG-H49C	Escherichia coli K-12	0.8	3.5	0.343	61	9-112 (112)	1071-1227 (1244)
1siw-assembly1_A	Crystal structure of the apomolybdo-NarGHI	Escherichia coli	0.8	3.5	0.343	61	9-112 (112)	1068-1224 (1240)
3ir7-assembly1_A	Crystal structure of NarGHI mutant NarG-R94S	Escherichia coli K-12	0.8	2.9	0.343	61	9-112 (112)	1069-1225 (1242)
7rlg-assembly1_A	Cryo-EM structure of human p97-D592N mutant bound to ADP.	Homo sapiens	0.72	6.5	0.342	58	10-112 (112)	1-85 (735)
3j97-assembly1_F	Structure of 20S supercomplex determined by single particle cryoelectron microscopy (State II)	Cricetulus griseus	0.66	6	0.342	56	14-112 (112)	1-83 (654)
8j83-assembly1_A	Crystal structure of formate dehydrogenase from Methylorubrum extorquens AM1	Methylorubrum extorquens AM1	0.75	6	0.342	59	10-112 (112)	794-911 (911)
6opc-assembly1_D	Cdc48 Hexamer in a complex with substrate and Shp1(Ubx Domain)	Saccharomyces cerevisiae	0.72	7.6	0.342	58	12-112 (112)	2-85 (741)
6mdm-assembly1_B	The 20S supercomplex engaging the SNAP-25 N-terminus (class 1)	Cricetulus griseus	0.69	5	0.342	57	14-112 (112)	1-83 (704)
6mdn-assembly1_C	The 20S supercomplex engaging the SNAP-25 N-terminus (class 2)	Cricetulus griseus	0.69	7	0.342	57	14-112 (112)	1-83 (709)
1h0h-assembly2_K	Tungsten containing Formate Dehydrogenase from Desulfovibrio Gigas	Megalodesulfovibrio gigas	0.75	4.7	0.342	59	9-112 (112)	843-977 (977)
8dat-assembly1_A	Saccharomyces cerevisiae Ufd1/Npl4/Cdc48 complex bound to three ubiquitin moieties in presence of SUMO-ubiquitin(K48polyUb)-mEOS and ATP, state 1 (intB)	Saccharomyces cerevisiae	0.69	7	0.342	57	16-112 (112)	1-83 (712)
3ml1-assembly1_A	Crystal Structure of the Periplasmic Nitrate Reductase from Cupriavidus necator	Cupriavidus necator H16	0.72	2.9	0.342	58	10-112 (112)	680-799 (799)
7bp9-assembly1_A	Human AAA+ ATPase VCP mutant - T76E, ADP-bound form	Homo sapiens	0.69	6.6	0.341	57	12-112 (112)	1-86 (740)
8cgs-assembly2_G-2	Crystal structure of arsenite oxidase from Alcaligenes faecalis (Af Aio) bound to antimony oxyanion	Alcaligenes faecalis	0.72	3.8	0.341	58	12-112 (112)	690-804 (822)
3j99-assembly1_E	Structure of 20S supercomplex determined by single particle cryoelectron microscopy (State IIIb)	Cricetulus griseus	0.66	6	0.341	56	14-112 (112)	1-83 (670)
3j98-assembly1_B	Structure of 20S supercomplex determined by single particle cryoelectron microscopy (State IIIa)	Cricetulus griseus	0.66	6	0.341	56	14-112 (112)	1-83 (671)
3j99-assembly1_B	Structure of 20S supercomplex determined by single particle cryoelectron microscopy (State IIIb)	Cricetulus griseus	0.66	6	0.341	56	14-112 (112)	1-83 (672)
5c19-assembly1_F	p97 variant 2 in the apo state	Homo sapiens	0.69	6.5	0.341	57	10-112 (112)	1-85 (723)
7vw6-assembly1_A	Cryo-EM Structure of Formate Dehydrogenase 1 from Methylorubrum extorquens AM1	Methylorubrum extorquens AM1	0.75	5.2	0.341	59	10-112 (112)	796-913 (913)
7y4w-assembly1_B	The cryo-EM structure of human ERAD retro-translocation complex	Homo sapiens	0.69	5.7	0.34	57	12-112 (112)	1-84 (745)
7ln1-assembly1_F	Cryo-EM structure of human p97 in complex with Npl4/Ufd1 and Ub6 (Class 3)	Homo sapiens	0.69	6.5	0.34	57	10-112 (112)	1-85 (703)
3j98-assembly1_C	Structure of 20S supercomplex determined by single particle cryoelectron microscopy (State IIIa)	Cricetulus griseus	0.66	6	0.34	56	14-112 (112)	1-83 (676)
8h2n-assembly4_D	gp96 RNA polymerase from P23-45 phage (crystal 2)	Oshimavirus P2345	0.66	4.2	0.34	56	12-112 (112)	286-390 (709)
7rld-assembly1_B	Cryo-EM structure of human p97-E470D mutant bound to ADP.	Homo sapiens	0.69	6.5	0.34	57	10-112 (112)	1-85 (735)
6mdn-assembly1_E	The 20S supercomplex engaging the SNAP-25 N-terminus (class 2)	Cricetulus griseus	0.66	5	0.34	56	14-112 (112)	1-83 (697)
7vcx-assembly1_A	Human p97 single hexamer conformer II with ATPgammaS bound	Homo sapiens	0.69	5.7	0.34	57	12-112 (112)	1-85 (746)
3j99-assembly1_D	Structure of 20S supercomplex determined by single particle cryoelectron microscopy (State IIIb)	Cricetulus griseus	0.66	6	0.339	56	14-112 (112)	1-83 (673)
5c18-assembly1_F	p97-delta709-728 in complex with ATP-gamma-S	Homo sapiens	0.69	5.7	0.339	57	12-112 (112)	1-85 (724)
6mdn-assembly1_B	The 20S supercomplex engaging the SNAP-25 N-terminus (class 2)	Cricetulus griseus	0.66	6	0.338	56	14-112 (112)	1-83 (707)
8cm7-assembly1_A	W-formate dehydrogenase M405A from Desulfovibrio vulgaris	Nitratidesulfovibrio vulgaris str. Hildenborough	0.72	5.6	0.338	58	10-112 (112)	830-956 (956)
6sdr-assembly1_A	W-formate dehydrogenase from Desulfovibrio vulgaris - Oxidized form	Nitratidesulfovibrio vulgaris str. Hildenborough	0.75	6.1	0.338	59	10-112 (112)	831-963 (963)
8daw-assembly1_B	Saccharomyces cerevisiae Ufd1/Npl4/Cdc48 complex bound to three ubiquitin moieties and one unfolded ubiquitin in presence of SUMO-ubiquitin(K48polyUb)-mEOS and ATP, state 2 (uD)	Saccharomyces cerevisiae	0.66	7.9	0.337	56	4-112 (112)	2-95 (718)
7r7t-assembly1_E	p47-bound p97-R155H mutant with ADP	Homo sapiens	0.66	5.5	0.337	56	11-112 (112)	1-88 (726)
4v4d-assembly10_S	Crystal Structure of Pyrogallol-Phloroglucinol Transhydroxylase from Pelobacter acidigallici complexed with pyrogallol	Pelobacter acidigallici	0.72	3.8	0.337	58	11-112 (112)	728-867 (875)
8fct-assembly1_F	Cryo-EM structure of p97:UBXD1 lariat mutant	Homo sapiens	0.66	5.9	0.337	56	16-112 (112)	1-83 (712)
1e60-assembly2_C	OXIDIZED DMSO REDUCTASE EXPOSED TO HEPES - Structure II BUFFER	Rhodobacter capsulatus	0.69	4	0.336	57	10-112 (112)	621-753 (770)
8cm4-assembly2_C	W-formate dehydrogenase C872A from Desulfovibrio vulgaris - exposed to oxygen	Nitratidesulfovibrio vulgaris str. Hildenborough	0.72	6.1	0.336	58	11-112 (112)	838-970 (970)
6tg9-assembly1_A	Cryo-EM Structure of NADH reduced form of NAD+-dependent Formate Dehydrogenase from Rhodobacter capsulatus	Rhodobacter capsulatus Y262	0.72	5.3	0.336	58	10-112 (112)	812-928 (949)
7r7t-assembly1_D	p47-bound p97-R155H mutant with ADP	Homo sapiens	0.66	5.7	0.336	56	12-112 (112)	2-85 (724)
7ln3-assembly1_F	Cryo-EM structure of human p97 in complex with Npl4/Ufd1 and polyubiquitinated Ub-Eos (FOM, Class 2)	Homo sapiens	0.66	5.9	0.336	56	16-112 (112)	1-83 (700)
2iv2-assembly1_X	Reinterpretation of reduced form of formate dehydrogenase H from E. coli	Escherichia coli	0.66	3.3	0.335	56	10-112 (112)	570-670 (697)
4ydd-assembly2_C	Crystal structure of the perchlorate reductase PcrAB from Azospira suillum PS	Azospira oryzae PS	0.72	4	0.335	58	17-112 (112)	749-884 (892)
7r7s-assembly1_E	p47-bound p97-R155H mutant with ATPgammaS	Homo sapiens	0.66	5.7	0.335	56	12-112 (112)	1-84 (717)
4aay-assembly1_C	Crystal Structure of the arsenite oxidase protein complex from Rhizobium species strain NT-26	Pseudorhizobium banfieldiae	0.69	3	0.335	57	12-112 (112)	710-824 (843)
1e18-assembly1_A	TUNGSTEN-SUSBSTITUTED DMSO REDUCTASE FROM RHODOBACTER CAPSULATUS	Rhodobacter capsulatus	0.66	4	0.335	56	10-112 (112)	630-762 (779)
3cf1-assembly1_A-2	Structure of P97/vcp in complex with ADP/ADP.alfx	Mus musculus	0.66	5.7	0.334	56	12-112 (112)	2-85 (719)
5e7o-assembly3_E	Crystal structure of the perchlorate reductase PcrAB mutant W461E of PcrA from Azospira suillum PS	Azospira oryzae PS	0.69	4	0.334	57	17-112 (112)	752-887 (895)
7k57-assembly1_A	Structure of apo VCP dodecamer generated from bacterially recombinant VCP/p97	Homo sapiens	0.66	5.7	0.333	56	12-112 (112)	1-84 (741)
7k56-assembly1_A	Structure of VCP dodecamer purified from H1299 cells	Homo sapiens	0.66	5.7	0.333	56	12-112 (112)	1-84 (741)
5g4f-assembly1_P	Structure of the ADP-bound VAT complex	Thermoplasma acidophilum	0.66	6.8	0.333	56	16-112 (112)	6-90 (726)
2ivf-assembly1_A	Ethylbenzene dehydrogenase from Aromatoleum aromaticum	Aromatoleum aromaticum EbN1	0.69	4	0.333	57	17-112 (112)	777-912 (912)
7ln1-assembly1_B	Cryo-EM structure of human p97 in complex with Npl4/Ufd1 and Ub6 (Class 3)	Homo sapiens	0.66	6	0.332	56	16-112 (112)	1-83 (731)
7rl6-assembly1_A	Cryo-EM structure of human p97-R155H mutant bound to ADP.	Homo sapiens	0.66	7.4	0.332	56	10-112 (112)	1-85 (735)
8c0w-assembly1_E	Structure of the peroxisomal Pex1/Pex6 ATPase complex bound to a substrate in twin seam state	Saccharomyces cerevisiae	0.72	4.6	0.331	58	14-112 (112)	200-299 (1030)
1kqf-assembly1_A	FORMATE DEHYDROGENASE N FROM E. COLI	Escherichia coli	0.69	5.4	0.33	57	9-112 (112)	851-982 (982)
7mdm-assembly1_E	Structure of human p97 ATPase L464P mutant	Homo sapiens	0.63	6.1	0.33	55	18-112 (112)	1-81 (704)
7mdm-assembly1_B	Structure of human p97 ATPase L464P mutant	Homo sapiens	0.63	6	0.33	55	18-112 (112)	1-81 (701)
7mdm-assembly1_D	Structure of human p97 ATPase L464P mutant	Homo sapiens	0.63	6	0.329	55	18-112 (112)	1-81 (703)
7wbb-assembly1_F	Cryo-EM structure of substrate engaged Drg1 hexamer	Saccharomyces cerevisiae	0.6	2.9	0.328	54	17-112 (112)	4-92 (699)
8daw-assembly1_A	Saccharomyces cerevisiae Ufd1/Npl4/Cdc48 complex bound to three ubiquitin moieties and one unfolded ubiquitin in presence of SUMO-ubiquitin(K48polyUb)-mEOS and ATP, state 2 (uD)	Saccharomyces cerevisiae	0.63	6.9	0.328	55	16-112 (112)	1-83 (712)
7r7s-assembly1_F	p47-bound p97-R155H mutant with ATPgammaS	Homo sapiens	0.63	7.2	0.327	55	8-112 (112)	5-91 (733)
7l5s-assembly1_A	Crystal Structure of Haemophilus influenzae MtsZ at pH 5.5	Haemophilus influenzae	0.57	2.7	0.321	53	10-112 (112)	622-755 (771)
7l5i-assembly1_A	Crystal Structure of Haemophilus influenzae MtsZ at pH 7.0	Haemophilus influenzae	0.57	4.9	0.321	53	10-112 (112)	619-745 (763)
7p7k-assembly1_G	Complex I from E. coli, DDM/LMNG-purified, with DQ, Resting state	Escherichia coli BL21(DE3)	0.63	7	0.32	55	16-112 (112)	806-905 (905)
7z7t-assembly1_G	Complex I from E. coli, LMNG-purified, under Turnover at pH 6, Open state	Escherichia coli str. K-12 substr. MC4100	0.63	7	0.319	55	17-112 (112)	807-905 (905)
1eu1-assembly1_A	THE CRYSTAL STRUCTURE OF RHODOBACTER SPHAEROIDES DIMETHYLSULFOXIDE REDUCTASE REVEALS TWO DISTINCT MOLYBDENUM COORDINATION ENVIRONMENTS.	Cereibacter sphaeroides	0.57	2.7	0.319	53	9-112 (112)	618-751 (767)
8e9i-assembly1_G	Mycobacterial respiratory complex I, semi-inserted quinone	Mycolicibacterium smegmatis MC2 155	0.6	4.2	0.319	54	16-111 (112)	679-780 (780)
1dms-assembly1_A	STRUCTURE OF DMSO REDUCTASE	Rhodobacter capsulatus	0.57	3.3	0.319	53	9-112 (112)	616-749 (766)
4dmr-assembly1_A	REDUCED DMSO REDUCTASE FROM RHODOBACTER CAPSULATUS WITH BOUND DMSO SUBSTRATE	Rhodobacter capsulatus	0.57	3.3	0.318	53	9-112 (112)	623-756 (773)
1e60-assembly1_A	OXIDIZED DMSO REDUCTASE EXPOSED TO HEPES - Structure II BUFFER	Rhodobacter capsulatus	0.57	3.3	0.318	53	9-112 (112)	628-761 (778)
1h5n-assembly2_C	DMSO REDUCTASE MODIFIED BY THE PRESENCE OF DMS AND AIR	Rhodobacter capsulatus	0.54	2.7	0.318	52	9-112 (112)	616-749 (766)
7rli-assembly1_E	Cryo-EM structure of human p97 bound to CB-5083 and ADP.	Homo sapiens	0.57	7.4	0.317	53	10-112 (112)	1-85 (735)
1tmo-assembly1_A	TRIMETHYLAMINE N-OXIDE REDUCTASE FROM SHEWANELLA MASSILIA	Shewanella massilia	0.57	1.9	0.317	53	9-112 (112)	634-776 (794)
7wd3-assembly1_C	Cryo-EM structure of Drg1 hexamer treated with ATP and benzo-diazaborine	Saccharomyces cerevisiae	0.54	1.9	0.316	52	17-112 (112)	3-92 (722)
8fw5-assembly1_A	Chimeric HsGATOR1-SpGtr-SpLam complex	Homo sapiens	0.63	13.1	0.316	55	18-112 (112)	1-85 (1036)
2dmr-assembly1_A	DITHIONITE REDUCED DMSO REDUCTASE FROM RHODOBACTER CAPSULATUS	Rhodobacter capsulatus	0.54	2.6	0.314	52	9-112 (112)	621-754 (771)
7t3a-assembly1_A	GATOR1-RAG-RAGULATOR - Inhibitory Complex	Homo sapiens	0.63	12	0.314	55	17-112 (112)	1-86 (990)
5nqx-assembly4_D	Structure of a fHbp(V1.1):PorA(P1.16) chimera. Fusion at fHbp position 294.	Neisseria meningitidis MC58	0.21	2.4	0.313	40	5-112 (112)	37-255 (255)
7ykk-assembly1_D	Cryo-EM structure of Drg1 hexamer treated with ADP	Saccharomyces cerevisiae	0.54	3.8	0.313	52	16-112 (112)	4-91 (734)
1e61-assembly2_C	OXIDIZED DMSO REDUCTASE EXPOSED TO HEPES - Structure II BUFFER	Rhodobacter capsulatus	0.54	2.7	0.313	52	9-112 (112)	617-750 (767)
3dmr-assembly1_A	STRUCTURE OF DMSO REDUCTASE FROM RHODOBACTER CAPSULATUS AT PH 7.0	Rhodobacter capsulatus	0.51	3.4	0.31	51	9-112 (112)	629-762 (779)
8bl3-assembly1_A	De novo single-chain immunoglobulin dimer scIg12	Escherichia coli	0.12	3.2	0.308	33	14-112 (112)	1-141 (141)
6vr4-assembly2_B	Virion-packaged DNA-dependent RNA polymerase of crAss-like phage phi14:2	Cellulophaga phage phi14:2	0.66	0.6	0.306	56	7-112 (112)	286-1099 (2166)
4kq0-assembly1_D	Crystal structure of double-helical CGG-repetitive RNA 19mer complexed with RSS p19	Tomato bushy stunt virus	0.1	3.4	0.303	31	7-102 (112)	14-122 (122)
7r7t-assembly1_F	p47-bound p97-R155H mutant with ADP	Homo sapiens	0.47	6.4	0.303	50	10-112 (112)	1-85 (725)
1zq7-assembly1_D	X-Ray Crystal Structure of Protein Q8PZK8 from Methanosarcina mazei. Northeast Structural Genomics Consortium Target MaR9.	Methanosarcina mazei	0.15	2.4	0.3	36	17-112 (112)	7-142 (204)
1zq7-assembly1_A	X-Ray Crystal Structure of Protein Q8PZK8 from Methanosarcina mazei. Northeast Structural Genomics Consortium Target MaR9.	Methanosarcina mazei	0.15	3.2	0.299	36	17-112 (112)	7-103 (201)
7rlb-assembly1_A	Cryo-EM structure of human p97-A232E mutant bound to ADP	Homo sapiens	0.47	5.5	0.299	50	12-112 (112)	2-85 (735)
7wwv-assembly1_F	DNA bound-ICP1 Csy complex	Vibrio phage ICP1_2011_A	0.21	3.2	0.295	40	14-112 (112)	32-188 (301)
3i9v-assembly1_3	Crystal structure of the hydrophilic domain of respiratory complex I from Thermus thermophilus, oxidized, 2 mol/ASU	Thermus thermophilus HB8	0.35	4.6	0.281	46	18-112 (112)	667-754 (754)
7eu1-assembly1_M	The cryo-EM structure of A. thaliana Pol IV-RDR2 holoenzyme	Arabidopsis thaliana	0.44	2.1	0.28	49	12-112 (112)	385-600 (1055)
5cdf-assembly1_E	Structure at 2.3 A of the alpha/beta monomer of the F-ATPase from Paracoccus denitrificans	Paracoccus denitrificans	0.2	6.1	0.259	39	15-112 (112)	1-70 (456)
7kqg-assembly1_A	Antibodies that engage the hemagglutinin receptor-binding site of influenza B viruses	Influenza B virus (B/Florida/4/2006)	0.11	1.3	0.256	32	23-112 (112)	18-215 (234)
6bbw-assembly2_B	Structure of the major pilin protein (T3.2) from Streptococcus pyogenes serotype GAS13637	Streptococcus pyogenes	0.13	3.2	0.252	34	14-111 (112)	20-224 (280)
6xq2-assembly2_D	Human antibody S8V2-37 in complex with the influenza hemagglutinin head domain of A/Texas/50/2012(H3N2)	Influenza A virus (A/Texas/50/2012(H3N2))	0.09	0.4	0.234	30	23-112 (112)	27-206 (265)
7ey9-assembly1_s	tail proteins	Escherichia phage T7	0.15	5.6	0.22	36	11-112 (112)	579-670 (792)
7qx4-assembly1_A	mosquitocidal Cry11Aa determined at pH 7 from naturally-occurring nanocrystals by Serial femtosecond crystallography	Bacillus thuringiensis serovar israelensis	0.12	1.4	0.21	33	8-112 (112)	303-601 (631)
3whe-assembly1_A	A new conserved neutralizing epitope at the globular head of hemagglutinin in H3N2 influenza viruses	Influenza A virus (A/Aichi/2-1/1968(H3N2))	0.09	1.4	0.201	30	23-112 (112)	62-241 (493)
6knb-assembly1_B	PolD-PCNA-DNA (form A)	Thermococcus kodakarensis	0.1	0.8	0.184	31	5-104 (112)	617-926 (1120)
The structure information in blue is having TM score > 0.5 which are the potential matches of the Pst-DPBB.
Prob. is the probability represents the likelihood of a structural match being a true positive (TP) based on the score, derived from fitted distributions of TP and false positive (FP) scores.
The numbers in the ( ) paranthesis mention the total length of the sequences.
